# Supplementary material for: Transcriptome analysis between invasive Pomacea canaliculata and indigenous Cipangopaludina cahayensis reveals genomic divergence and diagnostic microsatellite/SSR markers
Source: BMC Genet. 2015 Feb 11;16(1):12. doi: 10.1186/s12863-015-0175-2 (PMC4328836; doi:10.1186/s12863-015-0175-2)
Supplement: Additional file 1: Table S1. — 60 P450-related gene sequences for phylogenetic tree in Cipangopaludina cahayensis and Pomacea canaliculata. [file 12863_2015_175_MOESM1_ESM.xls]

## Sheet: ssr_anno
Supplemantal Table S1 200 random markers were used to validate the amplification and polymorphism.
Marker	Unigene ID
FSLssr1
FSLssr2
FSLssr3
FSLssr4
FSLssr5	geneID	geneLength	FSL.PESoap_rawreads(55627206)	FSL.PESoap_RPKM	Nr-annotation	Swissprot-annotation	ko_definition	SSR nr.	SSR type	SSR	size	start	end	FORWARD PRIMER1 (5'-3')	Tm(～C)	size	REVERSE PRIMER1 (5'-3')	Tm(～C)	size	PRODUCT1 size (bp)	start (bp)	end (bp)	FORWARD PRIMER2 (5'-3')	Tm(～C)	size	REVERSE PRIMER2 (5'-3')	Tm(～C)	size	PRODUCT2 size (bp)	start (bp)	end (bp)	FORWARD PRIMER3 (5'-3')	Tm(～C)	size	REVERSE PRIMER3 (5'-3')	Tm(～C)	size	PRODUCT3 size (bp)	start (bp)	end (bp)
FSLssr6	Unigene0001371	4044	58715	261.006	Phosphoenolpyruvate carboxykinase [GTP] [Crassostrea gigas]	Phosphoenolpyruvate carboxykinase [GTP] OS=Ascaris suum GN=PEPCK PE=2 SV=1	phosphoenolpyruvate carboxykinase (GTP) [EC:4.1.1.32]	1	p2	(CA)6	12	4001	4012	GGCTCGAGTACTGACCCAAC	59.727	20	CATTGAGCTCGTCTGGCAT	59.959	19	115	3926	4040	TGCTCTCACTTCCGATCTCC	60.497	20	CATTGAGCTCGTCTGGCAT	59.959	19	188	3853	4040	GCTCTCACTTCCGATCTCCA	60.497	20	CATTGAGCTCGTCTGGCAT	59.959	19	187	3854	4040
FSLssr7	Unigene0001576	2942	60467	369.478	TPA_inf: anti-proliferation factor BTG1/TOB [Amblyomma variegatum]	Protein BTG1 OS=Bos taurus GN=BTG1 PE=2 SV=2	protein Tob/BTG	1	p2	(TG)6	12	2313	2324	ACCGTGGCAGCTTAGTGATT	59.763	20	CGAGCCCTATTTTCCCTTTC	60.034	20	269	2132	2400	ACCGTGGCAGCTTAGTGATT	59.763	20	GCTACGAGCCCTATTTTCCC	60.061	20	273	2132	2404	ACCGTGGCAGCTTAGTGATT	59.763	20	GGCTACGAGCCCTATTTTCC	60.061	20	274	2132	2405
FSLssr8	Unigene0003180	2706	2399	15.9373	hypothetical protein CGI_10016454 [Crassostrea gigas]	--	--	1	p2	(TA)6	12	303	314	GGTGCCAAAAGCAACAATTT	59.982	20	TGTGTCTGGTCAGTGAAGCA	58.957	20	198	146	343	TGAACCCCGCTACTTTCATC	60.074	20	TGTGTCTGGTCAGTGAAGCA	58.957	20	261	83	343	TGCCAAAAGCAACAATTTCA	60.229	20	TGTGTCTGGTCAGTGAAGCA	58.957	20	196	148	343
FSLssr9	Unigene0005168	2735	4737	31.1357	Probable nuclear transport factor 2 [Caligus rogercresseyi]	Nuclear transport factor 2 OS=Pongo abelii GN=NUTF2 PE=2 SV=1	--	1	p2	(AG)8	16	1882	1897	CAAGTTCCAGGTCCCATCAT	59.779	20	TTGCGTCCATTTGCATCTTA	60.215	20	227	1725	1951	ACAAGTTCCAGGTCCCATCA	60.363	20	TTGCGTCCATTTGCATCTTA	60.215	20	228	1724	1951	GGTCCCATCATGGAGAACAT	59.593	20	TTGCGTCCATTTGCATCTTA	60.215	20	218	1734	1951
FSLssr10	Unigene0008676	2140	660	5.5443	Poly(rC)-binding protein 3 [Crassostrea gigas]	Poly(rC)-binding protein 3 OS=Mus musculus GN=Pcbp3 PE=2 SV=3	poly(rC)-binding protein 2/3/4	1	p3	(TGC)5	15	720	734	GCACACCAATGCCCTACATA	59.425	20	TCCAGCCTGCTTTGCTAAAT	59.982	20	247	667	913	GCACACCAATGCCCTACATA	59.425	20	AGTTCCCTCTCATCCAGCCT	60.216	20	259	667	925	TGGTGGATCCTACTTCGTCA	59.086	20	TCCAGCCTGCTTTGCTAAAT	59.982	20	217	697	913
FSLssr11	Unigene0010524	2495	14638	105.469	TPA_inf: ubiquitin protein ligase [Amblyomma variegatum]	Ubiquitin-conjugating enzyme E2 A OS=Mus musculus GN=Ube2a PE=2 SV=1	ubiquitin-conjugating enzyme E2 A [EC:6.3.2.19]	1	p3	(ATG)5	15	574	588	AGTCGTTGCTACATGACCCC	59.997	20	CATTCCCCCAAAACTCAGAA	59.903	20	262	453	714	CATGACCCCAACCCAAATAG	60.044	20	CATTCCCCCAAAACTCAGAA	59.903	20	251	464	714	ACATGACCCCAACCCAAATA	59.91	20	CATTCCCCCAAAACTCAGAA	59.903	20	252	463	714
FSLssr12	Unigene0012207	2748	2463	16.1124	Transcription factor Sox-14 [Crassostrea gigas]	Transcription factor SOX-5 OS=Homo sapiens GN=SOX5 PE=1 SV=3	transcription factor SOX5/6/13 (SOX group D)	1	p2	(TG)7	14	2053	2066	ATCTGCTGCCGAGACTTGTT	60.02	20	ATTTCTGCACCTTTCATGGC	60.081	20	265	1848	2112	ATCTGCTGCCGAGACTTGTT	60.02	20	TTGCATTTCTGCACCTTTCA	60.379	20	269	1848	2116	ATCTGCTGCCGAGACTTGTT	60.02	20	TGCATTTCTGCACCTTTCAT	59.276	20	268	1848	2115
FSLssr13	Unigene0012245	3234	0	0	RGD1564114 protein [Rattus norvegicus]	Uncharacterized protein FLJ46082 homolog OS=Danio rerio GN=si:ch211-215c18.4 PE=4 SV=1	--	1	p2	(TC)7	14	411	424	CCTGAGGTGCTATTCCACAGA	60.262	21	AAAAGGCCTGCCTTGTAAGC	60.741	20	207	387	593	TTCATTGTGCGTACACCATCT	59.065	21	TGTTCACAGAGTGAGTGGGC	59.872	20	159	289	447	AACCTGAGGTGCTATTCCACA	59.607	21	AAAAGGCCTGCCTTGTAAGC	60.741	20	209	385	593
FSLssr14	Unigene0013749	3256	24529	135.428	Transitional endoplasmic reticulum ATPase [Crassostrea gigas]	Transitional endoplasmic reticulum ATPase OS=Rattus norvegicus GN=Vcp PE=1 SV=3	transitional endoplasmic reticulum ATPase	1	p3	(CCT)5	15	2598	2612	CGTGGAGGCTTAACACCAAT	59.993	20	TATCTTTCTGGTTCGTGGGG	59.926	20	267	2470	2736	CGTGGAGGCTTAACACCAAT	59.993	20	GTGGCCCCAGATACTGTCAT	59.81	20	191	2470	2660	TTCCAGGTGGTCCATAAAGC	59.933	20	GTGGCCCCAGATACTGTCAT	59.81	20	220	2441	2660
FSLssr15	Unigene0013787	4614	204	0.7948	sodium/potassium/calcium exchanger 1 [Mus musculus] >gi|16359262|gb|AAH16094.1| Solute carrier family 24 (sodium/potassium/calcium exchanger), member 1 [Mus musculus]	Transcriptional regulator ATRX homolog OS=Caenorhabditis elegans GN=xnp-1 PE=1 SV=1	--	2	p3	(TAA)5	15	2272	2286	AGAGTTGATGGTGGTGATGCT	59.594	21	GCACAGTCCAGAAGCACATT	58.884	20	208	2219	2426	AGAGTTGATGGTGGTGATGCT	59.594	21	TCTTGTTAGTGCATGTGGCA	58.863	20	225	2219	2443	TGAGAGTTGATGGTGGTGATG	59.535	21	GCACAGTCCAGAAGCACATT	58.884	20	210	2217	2426
FSLssr16	Unigene0014105	5312	2412	8.1627	Exportin-6 [Crassostrea gigas]	Exportin-6 OS=Mus musculus GN=Xpo6 PE=2 SV=2	--	1	p2	(CA)6	12	741	752	TATGTTCACACATGCACCCC	60.249	20	ATGTGCTGATTGCTGCTGTC	60.024	20	200	718	917	TATGTTCACACATGCACCCC	60.249	20	CGCCACTTGACACACATAGG	60.175	20	160	718	877	TATGTTCACACATGCACCCC	60.249	20	GGTCAGTACGCCACTTGACA	59.751	20	168	718	885
FSLssr17	Unigene0015507	2259	45	0.3581	steroid dehydrogenase [Schistosoma mansoni]	--	--	1	p2	(GA)6	12	1387	1398	ACAGGAATGGGTGGGTAGGT	60.489	20	GCTGCAGAATACACACAGCC	59.476	20	138	1349	1486	TATGCAAACAGGAATGGGTG	59.395	20	GCTGCAGAATACACACAGCC	59.476	20	145	1342	1486	CAAACAGGAATGGGTGGGTA	60.605	20	GCTGCAGAATACACACAGCC	59.476	20	141	1346	1486
FSLssr18	Unigene0015508	2283	343	2.7009	steroid dehydrogenase [Schistosoma mansoni]	--	--	1	p2	(GA)6	12	1387	1398	ACAGGAATGGGTGGGTAGGT	60.489	20	GCTGCAGAATACACACAGCC	59.476	20	138	1349	1486	TATGCAAACAGGAATGGGTG	59.395	20	GCTGCAGAATACACACAGCC	59.476	20	145	1342	1486	CAAACAGGAATGGGTGGGTA	60.605	20	GCTGCAGAATACACACAGCC	59.476	20	141	1346	1486
FSLssr19	Unigene0017150	2754	1229	8.0223	Nephrocystin-4 [Crassostrea gigas]	Nephrocystin-4 OS=Mus musculus GN=Nphp4 PE=1 SV=2	--	1	p4	(CAGC)4	16	2095	2110	TTCCAGTTCCTGGCATTTTC	60.051	20	TCATGAACAGTGGGTCCAGA	60.088	20	259	1968	2226	CATCTTCCAGTTCCTGGCAT	60.073	20	TCATGAACAGTGGGTCCAGA	60.088	20	263	1964	2226	TTCCAGTTCCTGGCATTTTC	60.051	20	CTGGTGGACCTTTCAGCAAT	60.111	20	220	1968	2187
FSLssr20	Unigene0019149	3776	313	1.4901	Sperm motility kinase X [Crassostrea gigas]	Probable serine/threonine-protein kinase MARK-B OS=Dictyostelium discoideum GN=mrkB PE=3 SV=1	testis-specific serine kinase [EC:2.7.11.1]	1	p2	(CT)6	12	1117	1128	GCCGCTGTAATCAGCTTTGT	60.416	20	CGACGAGGAAGGAGAGAGTG	60.127	20	251	905	1155	CCGCTGTAATCAGCTTTGTG	59.488	20	CGACGAGGAAGGAGAGAGTG	60.127	20	250	906	1155	AGCCGCTGTAATCAGCTTTG	60.543	20	CGACGAGGAAGGAGAGAGTG	60.127	20	252	904	1155
FSLssr21	Unigene0020017	2945	20494	125.099	Protein FAM78B [Crassostrea gigas]	Protein FAM78A OS=Homo sapiens GN=FAM78A PE=2 SV=1	--	1	p5	(GTTTT)4	20	1674	1693	AAAAGGCAAAGACACTGCGT	59.92	20	TTGCTTACTGTGACATCGGC	59.871	20	216	1502	1717	GCAAAAGTCTGGATTGCACA	59.847	20	TTGCTTACTGTGACATCGGC	59.871	20	146	1572	1717	AGCACTGGATCATCAAAGCC	60.226	20	TTGCTTACTGTGACATCGGC	59.871	20	108	1610	1717
FSLssr22	Unigene0020505	4507	3018	12.0377	NUAK family SNF1-like kinase 1 [Crassostrea gigas]	NUAK family SNF1-like kinase 1 OS=Mus musculus GN=Nuak1 PE=2 SV=1	NUAK family, SNF1-like kinase [EC:2.7.11.1]	1	p3	(TGA)5	15	2534	2548	TACCTGGTGCTTGCAGTACG	59.928	20	GACAGGTGAGCTGAAGCGTT	60.599	20	187	2427	2613	TGTTTACCTGGTGCTTGCAG	59.904	20	GACAGGTGAGCTGAAGCGTT	60.599	20	191	2423	2613	GGTGGAACGATCTCGAAAGA	60.195	20	GACAGGTGAGCTGAAGCGTT	60.599	20	234	2380	2613
FSLssr23	Unigene0020901	3054	18	0.106	Testis-specific serine/threonine-protein kinase 4 [Crassostrea gigas]	Testis-specific serine/threonine-protein kinase 4 OS=Mus musculus GN=Tssk4 PE=2 SV=1	testis-specific serine kinase [EC:2.7.11.1]	1	p2	(AT)6	12	2681	2692	CCCAAGTACGAAATGGTGGT	59.711	20	TCGTACTGCGCTTTGTTGTT	59.536	20	280	2612	2891	CCCAAGTACGAAATGGTGGT	59.711	20	CGTACTGCGCTTTGTTGTTG	60.492	20	279	2612	2890	CAAGAAGGCCCAAGTACGAA	60.241	20	TGCGGTATGTCTAGAGAGCG	59.199	20	191	2604	2794
FSLssr24	Unigene0020903	3188	20	0.1128	Testis-specific serine/threonine-protein kinase 4 [Crassostrea gigas]	Testis-specific serine/threonine-protein kinase 4 OS=Mus musculus GN=Tssk4 PE=2 SV=1	testis-specific serine kinase [EC:2.7.11.1]	1	p2	(AT)6	12	2815	2826	CCCAAGTACGAAATGGTGGT	59.711	20	TCGTACTGCGCTTTGTTGTT	59.536	20	280	2746	3025	CCCAAGTACGAAATGGTGGT	59.711	20	CGTACTGCGCTTTGTTGTTG	60.492	20	279	2746	3024	CAAGAAGGCCCAAGTACGAA	60.241	20	TGCGGTATGTCTAGAGAGCG	59.199	20	191	2738	2928
FSLssr25	Unigene0020927	1666	984	10.6178	Basigin [Crassostrea gigas]	Neuroplastin OS=Mus musculus GN=Nptn PE=1 SV=3	--	1	p2	(AC)6	12	601	612	GGCCACTGTTCACCTCTCTC	59.841	20	GAGTACGCCATCGTGGAAAT	59.962	20	258	572	829	GGCCACTGTTCACCTCTCTC	59.841	20	CAAAAGGAGTACGCCATCGT	60.132	20	264	572	835	GGCCACTGTTCACCTCTCTC	59.841	20	AAAAGGAGTACGCCATCGTG	60.132	20	263	572	834
FSLssr26	Unigene0021359	2381	1131	8.5392	TEX261 protein [Crotalus adamanteus]	Protein TEX261 OS=Rattus norvegicus GN=Tex261 PE=2 SV=1	--	1	p2	(AT)6	12	1883	1894	TGAATGGCTGGGCATATAGA	59.09	20	TTTGGGGACTGGTTTGTAGC	59.971	20	144	1824	1967	TGTGAAGCATCAGTTTTGCG	60.988	20	TTTGGGGACTGGTTTGTAGC	59.971	20	214	1754	1967	TGAATGGCTGGGCATATAGA	59.09	20	TTTCGCATGGACCTACAACA	60.111	20	208	1824	2031
FSLssr27	Unigene0021583	4871	2861	10.5587	RING finger protein 31 [Crassostrea gigas]	E3 ubiquitin-protein ligase RNF31 OS=Mus musculus GN=Rnf31 PE=1 SV=2	RING finger protein 31	1	p3	(GCT)5	15	2126	2140	CCATGGTCTGCTGGAAGTTT	60.111	20	TTGCAAAGTGCAACTCAAGG	60.027	20	244	2070	2313	CCATGGTCTGCTGGAAGTTT	60.111	20	AGATGATGACTCGGGGTTTG	59.927	20	206	2070	2275	CCATGGTCTGCTGGAAGTTT	60.111	20	CAGATGATGACTCGGGGTTT	59.927	20	207	2070	2276
FSLssr28	Unigene0021850	4043	4012	17.839	RNA binding domain-containing protein 28 [Capsaspora owczarzaki ATCC 30864]	--	--	1	p2	(AT)6	12	3849	3860	TGATGTCAGTTCCTTCGTGC	59.837	20	AATACCGTTACACCCCGTCA	60.11	20	198	3725	3922	AACAAGTTGTGTCCGTGCTG	59.794	20	AATACCGTTACACCCCGTCA	60.11	20	174	3749	3922	TGATGTCAGTTCCTTCGTGC	59.837	20	GCTTTGGAAATCCGCAGTAA	60.209	20	264	3725	3988
FSLssr29	Unigene0022033	4987	2486	8.9614	Jouberin [Crassostrea gigas]	Jouberin OS=Homo sapiens GN=AHI1 PE=1 SV=1	--	1	p2	(TG)8	16	4508	4523	CAATTCACCTCCGTCCATTT	59.79	20	GGGCAGAAATCTGCTATATCCA	60.428	22	226	4377	4602	ACAATTCACCTCCGTCCATT	59.263	20	GGGCAGAAATCTGCTATATCCA	60.428	22	227	4376	4602	AACAATTCACCTCCGTCCAT	59.263	20	GGGCAGAAATCTGCTATATCCA	60.428	22	228	4375	4602
FSLssr30	Unigene0022150	3315	1694	9.1863	proteophosphoglycan 5 [Leishmania major strain Friedlin] >gi|323363677|emb|CBZ12682.1| proteophosphoglycan 5 [Leishmania major strain Friedlin]	Mucin-5AC (Fragments) OS=Homo sapiens GN=MUC5AC PE=1 SV=3	polycystin 1L3	1	p2	(AT)6	12	253	264	CAAATCCACTTGCCTGGTTT	59.971	20	CATACCTGTGCACCATCAGC	60.144	20	256	171	426	CAAATCCACTTGCCTGGTTT	59.971	20	AGCATACCTGTGCACCATCA	60.144	20	258	171	428	CAAATCCACTTGCCTGGTTT	59.971	20	GCATACCTGTGCACCATCAG	60.144	20	257	171	427
FSLssr31	Unigene0023290	2736	1177	7.7334	Caskin-1 [Crassostrea gigas]	Caskin-2 OS=Homo sapiens GN=CASKIN2 PE=1 SV=2	--	1	p3	(AGG)6	18	445	462	TAGGATGTGATGGCTGGTGA	60.072	20	TGCCAGCTGTGTCAAATCTC	59.992	20	233	323	555	GGGTTGACATATGGGTGTCC	59.91	20	TGCCAGCTGTGTCAAATCTC	59.992	20	188	368	555	TAGGATGTGATGGCTGGTGA	60.072	20	AGAGTGAGATGGAGGGCTCA	59.945	20	192	323	514
FSLssr32	Unigene0023298	3208	1957	10.9665	Fatty acyl-CoA reductase 1 [Crassostrea gigas]	Fatty acyl-CoA reductase 1 OS=Xenopus laevis GN=far1 PE=2 SV=1	fatty acyl-CoA reductase [EC:1.2.1.-]	1	p2	(AT)6	12	2219	2230	GAGATCACTTGTGGGGAAGG	59.505	20	GAGGTAACTCCAGCACTGCC	59.874	20	238	2178	2415	GAGATCACTTGTGGGGAAGG	59.505	20	ACCCATGACCATAAAGGCAA	60.192	20	134	2178	2311	GAGATCACTTGTGGGGAAGG	59.505	20	AACCCATGACCATAAAGGCA	60.192	20	135	2178	2312
FSLssr33	Unigene0023300	2219	3894	31.5465	Eukaryotic translation initiation factor 3 subunit B [Crassostrea gigas]	Eukaryotic translation initiation factor 3 subunit B OS=Homo sapiens GN=EIF3B PE=1 SV=3	translation initiation factor 3 subunit B	1	p2	(CA)6	12	396	407	ACAAAGCAGCCAACGAAAAG	60.42	20	GGTGGAACTGTTGGCATTTT	59.836	20	256	284	539	CAAAGCAGCCAACGAAAAGT	60.42	20	GGTGGAACTGTTGGCATTTT	59.836	20	255	285	539	ACAAAGCAGCCAACGAAAAG	60.42	20	TCACTCTGTGGTCAGGTGGA	60.293	20	270	284	553
FSLssr34	Unigene0023658	2832	14034	89.0843	Mid1-interacting protein 1 [Crassostrea gigas]	Mid1-interacting protein 1-like OS=Danio rerio GN=mid1ip1l PE=2 SV=1	--	1	p2	(CT)6	12	2173	2184	CAAGAGTGGGGAGTGGTGTT	60.002	20	TCACACAAGCAATGCACTCA	60.029	20	270	1970	2239	CAGCACTTGTCCATCCACAC	60.162	20	TCACACAAGCAATGCACTCA	60.029	20	123	2117	2239	GCACTTGTCCATCCACACTG	60.162	20	TCACACAAGCAATGCACTCA	60.029	20	121	2119	2239
FSLssr35	Unigene0023788	3045	1773	10.4673	splicing factor, arginine/serine-rich 2, interacting protein, isoform CRA_a [Mus musculus]	Protein SCAF11 OS=Homo sapiens GN=SCAF11 PE=1 SV=2	--	1	p3	(TGG)5	15	42	56	CAGGGGTGGCTATGAAAACA	60.883	20	TCCAGCCAGACTGCTATGTG	60.008	20	223	8	230	AGGGGTGGCTATGAAAACAG	59.052	20	TCCAGCCAGACTGCTATGTG	60.008	20	222	9	230	CAGGGGTGGCTATGAAAACA	60.883	20	TTTGAAGGGAAGGTGTCCTG	60.081	20	261	8	268
FSLssr36	Unigene0024300	3547	13689	69.3782	Mitochondrial inner membrane protein [Crassostrea gigas]	Mitochondrial inner membrane protein OS=Mus musculus GN=Immt PE=1 SV=1	--	2	p2	(AG)6	12	3035	3046	AAGCATTCGTAAACATGCTGG	60.145	21	TGTTTTGCCCCTAACAGACC	59.971	20	214	2988	3201	AGCATTCGTAAACATGCTGG	58.799	20	TGTTTTGCCCCTAACAGACC	59.971	20	213	2989	3201	GCATTCGTAAACATGCTGGT	58.653	20	TGTTTTGCCCCTAACAGACC	59.971	20	212	2990	3201
FSLssr37	Unigene0024300	3547	13689	69.3782	Mitochondrial inner membrane protein [Crassostrea gigas]	Mitochondrial inner membrane protein OS=Mus musculus GN=Immt PE=1 SV=1	--	2	p2	(AG)6	12	3035	3046	AAGCATTCGTAAACATGCTGG	60.145	21	TGTTTTGCCCCTAACAGACC	59.971	20	214	2988	3201	AGCATTCGTAAACATGCTGG	58.799	20	TGTTTTGCCCCTAACAGACC	59.971	20	213	2989	3201	GCATTCGTAAACATGCTGGT	58.653	20	TGTTTTGCCCCTAACAGACC	59.971	20	212	2990	3201
FSLssr38	Unigene0024861	3806	2609	12.323	Ras [Nassarius reticulatus]	GTPase KRas OS=Cyprinus carpio GN=kras PE=2 SV=1	GTPase KRas	2	p2	(GA)6	12	3054	3065	TTAGTCCTCCAGGGCTGATG	60.21	20	AAGGAGAAGGGCAAGAGAGG	59.95	20	144	3003	3146	TTAGTCCTCCAGGGCTGATG	60.21	20	TATGTGGAGACATCGGCAAA	60.073	20	243	3003	3245	TTAGTCCTCCAGGGCTGATG	60.21	20	CAGGGAGTGGATGATGCTTT	60.073	20	216	3003	3218
FSLssr39	Unigene0024861	3806	2609	12.323	Ras [Nassarius reticulatus]	GTPase KRas OS=Cyprinus carpio GN=kras PE=2 SV=1	GTPase KRas	2	p2	(GA)6	12	3054	3065	TTAGTCCTCCAGGGCTGATG	60.21	20	AAGGAGAAGGGCAAGAGAGG	59.95	20	144	3003	3146	TTAGTCCTCCAGGGCTGATG	60.21	20	TATGTGGAGACATCGGCAAA	60.073	20	243	3003	3245	TTAGTCCTCCAGGGCTGATG	60.21	20	CAGGGAGTGGATGATGCTTT	60.073	20	216	3003	3218
FSLssr40	Unigene0024968	3389	1236	6.5563	PREDICTED: t-complex 11-like [Saccoglossus kowalevskii]	T-complex protein 11-like protein 1 OS=Homo sapiens GN=TCP11L1 PE=1 SV=1	--	1	p2	(AT)6	12	899	910	GTGCCTAATCCTAGCAGCCA	60.374	20	ATCTACCCACCCACCAACAC	59.555	20	277	696	972	AGCAGCCAGTTTTGACATGA	59.445	20	ATCTACCCACCCACCAACAC	59.555	20	265	708	972	CCTAGCAGCCAGTTTTGACA	59.072	20	ATCTACCCACCCACCAACAC	59.555	20	268	705	972
FSLssr41	Unigene0025651	3212	7626	42.6809	Ankyrin repeat domain-containing protein 53 [Crassostrea gigas]	Alpha-latroinsectotoxin-Lt1a (Fragment) OS=Latrodectus tredecimguttatus PE=1 SV=1	--	1	p2	(AG)6	12	2626	2637	TTGCATTTTTATGGCACAGC	59.708	20	TTTGTCAGCCATCATTGGAA	60.049	20	276	2564	2839	GCATTTTTATGGCACAGCAA	59.708	20	TTTGTCAGCCATCATTGGAA	60.049	20	274	2566	2839	TTGCATTTTTATGGCACAGC	59.708	20	TCAGCCATCATTGGAAGACA	60.201	20	272	2564	2835
FSLssr42	Unigene0025875	3824	4064	19.1051	Alanine aminotransferase 2 [Crassostrea gigas]	Alanine aminotransferase 2-like OS=Danio rerio GN=gpt2l PE=2 SV=2	alanine transaminase [EC:2.6.1.2]	1	p2	(AT)6	12	195	206	AATGTGAGCTTTACAAATCCCTT	58.282	23	GCTCATGAAGCCTAACTGCC	59.985	20	271	166	436	TTGGGTTTGGTTTTAAATTTCC	59.149	22	TGCTTGCTATTTCGATGTGA	58.017	20	280	28	307	TGGGTTTGGTTTTAAATTTCC	57.896	21	TGCTTGCTATTTCGATGTGA	58.017	20	279	29	307
FSLssr43	Unigene0026033	2099	7806	66.8542	Cytochrome c-type heme lyase [Crassostrea gigas]	Cytochrome c-type heme lyase OS=Gallus gallus GN=HCCS PE=2 SV=1	cytochrome c heme-lyase [EC:4.4.1.17]	1	p2	(TG)6	12	2045	2056	ACTTGCACATGGGAGAGAGG	60.261	20	TCAACACAGATGTCTTTTATTTCCA	59.926	25	156	1936	2091	GCATACTTGCACATGGGAGA	59.679	20	TCAACACAGATGTCTTTTATTTCCA	59.926	25	160	1932	2091	TGTGTGCGTGTGCATACTTG	60.385	20	TCAACACAGATGTCTTTTATTTCCA	59.926	25	171	1921	2091
FSLssr44	Unigene0026081	3994	2615	11.77	Neuroserpin [Pteropus alecto]	Flocculation protein FLO11 OS=Saccharomyces cerevisiae (strain ATCC 204508 / S288c) GN=MUC1 PE=1 SV=2	--	1	p2	(AT)6	12	1706	1717	ATGCATCAGTGACATCCAGC	59.669	20	GTCTCAAACCCACCTTTGGA	59.943	20	188	1675	1862	ATGCATCAGTGACATCCAGC	59.669	20	TCTCAAACCCACCTTTGGAG	60.081	20	187	1675	1861	TCATGCATCAGTGACATCCA	59.61	20	TCTCAAACCCACCTTTGGAG	60.081	20	189	1673	1861
FSLssr45	Unigene0026133	3470	2296	11.8947	PREDICTED: 2',5'-phosphodiesterase 12-like [Gallus gallus]	2',5'-phosphodiesterase 12 OS=Rattus norvegicus GN=Pde12 PE=2 SV=1	--	1	p2	(AC)6	12	3385	3396	GAAGAGAACATCACGGGCAT	60.081	20	TAAACTTGCATTCTGCACGC	60.021	20	134	3306	3439	CGGGCATACTCTGTGTCTGA	59.855	20	TAAACTTGCATTCTGCACGC	60.021	20	121	3319	3439	GAGAAGAGAACATCACGGGC	59.81	20	TAAACTTGCATTCTGCACGC	60.021	20	136	3304	3439
FSLssr46	Unigene0026147	2176	1802	14.8871	PREDICTED: ankyrin-3-like [Strongylocentrotus purpuratus]	Ankyrin repeat and KH domain-containing protein 1 OS=Homo sapiens GN=ANKHD1 PE=1 SV=1	--	1	p2	(AT)7	14	1491	1504	ACACTGCATCACAGCCAAAA	60.31	20	CAGCAACAAAACTCACCATCA	59.749	21	280	1416	1695	ACACTGCATCACAGCCAAAA	60.31	20	TCATGAACTGCCTAAATGGC	58.723	20	254	1416	1669	ACACTGCATCACAGCCAAAA	60.31	20	TCATGAACTGCCTAAATGGCT	59.722	21	254	1416	1669
FSLssr47	Unigene0026249	3504	6154	31.5723	Serine/threonine-protein phosphatase 2A 65 kDa regulatory subunit A alpha isoform [Crassostrea gigas]	Serine/threonine-protein phosphatase 2A 65 kDa regulatory subunit A alpha isoform OS=Sus scrofa GN=PPP2R1A PE=2 SV=2	protein phosphatase 2 (formerly 2A), regulatory subunit A	1	p2	(CA)6	12	2253	2264	CAGCACAAGTAGACATGCCC	59.318	20	TGTCATGCAACAACTGCTCA	60.029	20	275	2203	2477	CAGCACAAGTAGACATGCCC	59.318	20	GAAGCCCAAATCCCACATTA	59.762	20	238	2203	2440	CAGCACAAGTAGACATGCCC	59.318	20	TAACAGAAGCCCAAATCCCA	60.439	20	243	2203	2445
FSLssr48	Unigene0026522	3855	2762	12.8799	calcium/calmodulin-dependent protein kinase I [Pinctada fucata]	Calcium/calmodulin-dependent protein kinase type 1D OS=Homo sapiens GN=CAMK1D PE=1 SV=1	calcium/calmodulin-dependent protein kinase I [EC:2.7.11.17]	2	p3	(TGC)5	15	2762	2776	CTGTCCCAGTCCCACACTTT	60.002	20	CCCTTGGATCTCTGGCAATA	60.029	20	237	2701	2937	CTGTCCCAGTCCCACACTTT	60.002	20	GCAGTGATCAGGCAGATGAA	59.95	20	125	2701	2825	GCAGTTTGAAGACAGTGGCA	60.032	20	CCCTTGGATCTCTGGCAATA	60.029	20	261	2677	2937
FSLssr49	Unigene0026522	3855	2762	12.8799	calcium/calmodulin-dependent protein kinase I [Pinctada fucata]	Calcium/calmodulin-dependent protein kinase type 1D OS=Homo sapiens GN=CAMK1D PE=1 SV=1	calcium/calmodulin-dependent protein kinase I [EC:2.7.11.17]	2	p3	(TGC)5	15	2762	2776	CTGTCCCAGTCCCACACTTT	60.002	20	CCCTTGGATCTCTGGCAATA	60.029	20	237	2701	2937	CTGTCCCAGTCCCACACTTT	60.002	20	GCAGTGATCAGGCAGATGAA	59.95	20	125	2701	2825	GCAGTTTGAAGACAGTGGCA	60.032	20	CCCTTGGATCTCTGGCAATA	60.029	20	261	2677	2937
FSLssr50	Unigene0026566	3179	74	0.4185	Wiskott-Aldrich syndrome protein [Crassostrea gigas]	Neural Wiskott-Aldrich syndrome protein OS=Homo sapiens GN=WASL PE=1 SV=2	Wiskott-Aldrich syndrome protein	1	p3	(GGT)5	15	1914	1928	TTTGGTCCCTGCCTGAATAG	60.066	20	GTGGGGTCTTCTCTTCCTCC	60.05	20	159	1810	1968	GTTTGGTCCCTGCCTGAATA	59.933	20	GTGGGGTCTTCTCTTCCTCC	60.05	20	160	1809	1968	GTCGAATGGCATCCAAGAGT	60.081	20	GTGGGGTCTTCTCTTCCTCC	60.05	20	235	1734	1968
FSLssr51	Unigene0026753	4637	3258	12.6307	Protein neuralized [Crassostrea gigas]	Protein neuralized OS=Drosophila melanogaster GN=neur PE=1 SV=2	protein neuralized	1	p2	(CT)6	12	3568	3579	CATCAGGGGTCTGGTCATCT	59.92	20	TTTTTCTTGTGGCCCTTCTG	60.22	20	163	3499	3661	CATCAGGGGTCTGGTCATCT	59.92	20	TTTCTTGTGGCCCTTCTGAT	59.67	20	161	3499	3659	TCAGGGGTCTGGTCATCTTT	59.505	20	TTTTTCTTGTGGCCCTTCTG	60.22	20	161	3501	3661
FSLssr52	Unigene0027873	3821	2622	12.3358	Tyrosine-protein phosphatase Lar [Crassostrea gigas]	Hornerin OS=Homo sapiens GN=HRNR PE=1 SV=2	--	2	p3	(CTG)5	15	2495	2509	GTACCGCTGCAAGTCTGTGA	60.056	20	GACTATGCGTCGGTGGAGTC	60.688	20	129	2424	2552	TACCGCTGCAAGTCTGTGAC	60.056	20	GACTATGCGTCGGTGGAGTC	60.688	20	128	2425	2552	AGGTACCGCTGCAAGTCTGT	59.937	20	GACTATGCGTCGGTGGAGTC	60.688	20	131	2422	2552
FSLssr53	Unigene0027873	3821	2622	12.3358	Tyrosine-protein phosphatase Lar [Crassostrea gigas]	Hornerin OS=Homo sapiens GN=HRNR PE=1 SV=2	--	2	p3	(CTG)5	15	2495	2509	GTACCGCTGCAAGTCTGTGA	60.056	20	GACTATGCGTCGGTGGAGTC	60.688	20	129	2424	2552	TACCGCTGCAAGTCTGTGAC	60.056	20	GACTATGCGTCGGTGGAGTC	60.688	20	128	2425	2552	AGGTACCGCTGCAAGTCTGT	59.937	20	GACTATGCGTCGGTGGAGTC	60.688	20	131	2422	2552
FSLssr54	Unigene0027910	2195	922	7.5511	Signal peptide, CUB and EGF-like domain-containing protein 1 [Crassostrea gigas]	--	intestinal mucin-2	1	p5	(AACAA)4	20	1	20
FSLssr55	Unigene0027998	2325	4	0.0309	Isocitrate dehydrogenase [NAD] subunit beta, mitochondrial [Crassostrea gigas]	Isocitrate dehydrogenase [NAD] subunit beta, mitochondrial OS=Macaca fascicularis GN=IDH3B PE=2 SV=2	isocitrate dehydrogenase (NAD+) [EC:1.1.1.41]	1	p2	(AT)6	12	36	47	CATTACCTGTTGTGTTTGTTCCA	59.815	23	ACAGGTACGTAATGCGGAGG	60.015	20	163	10	172	CATTACCTGTTGTGTTTGTTCCA	59.815	23	TCACAGGTACGTAATGCGGA	60.134	20	165	10	174	CATTACCTGTTGTGTTTGTTCCA	59.815	23	GCTTGGATGGATAGCTGCAT	60.207	20	253	10	262
FSLssr56	Unigene0028073	4179	27	0.1161	A disintegrin and metalloproteinase with thrombospondin motifs 16 [Crassostrea gigas]	A disintegrin and metalloproteinase with thrombospondin motifs 12 OS=Mus musculus GN=Adamts12 PE=1 SV=2	a disintegrin and metalloproteinase with thrombospondin motifs 12 [EC:3.4.24.-]	1	p2	(TC)6	12	3531	3542	CGCCCATTTAGCAAGAAGAC	59.845	20	TCCATGATGAGACTGGGACA	60.046	20	235	3476	3710	TCAGTTCACAGTTGTCCCCA	60.129	20	ATGAGACTGGGACATGAGGG	59.92	20	271	3434	3704	CGCCCATTTAGCAAGAAGAC	59.845	20	ATGAGACTGGGACATGAGGG	59.92	20	229	3476	3704
FSLssr57	Unigene0028077	2984	22553	135.868	hypothetical protein CGI_10028829 [Crassostrea gigas]	--	--	1	p3	(TGG)5	15	2588	2602	GCTCCGACACTGAGTTAGCC	60.02	20	GTTGTTTTTCACCCACCACC	60.111	20	146	2490	2635	GCTCCGACACTGAGTTAGCC	60.02	20	CCCACTTTCTGCAGTGACAA	59.873	20	274	2490	2763	GCTCCGACACTGAGTTAGCC	60.02	20	ATCTACACGGGAAGCGTTTG	60.132	20	199	2490	2688
FSLssr58	Unigene0028893	9193	0	0	RNA-binding motif, single-stranded-interacting protein 3 [Crassostrea gigas]	RNA-binding motif, single-stranded-interacting protein 3 OS=Homo sapiens GN=RBMS3 PE=1 SV=1	--	1	p2	(GA)7	14	8338	8351	TTTCACAATGGAAGGGAAGG	59.903	20	GTGAACACGTTGTCCAGTGC	60.211	20	232	8180	8411	TTTCACAATGGAAGGGAAGG	59.903	20	CTGCAGGATTTGTGAACACG	60.301	20	243	8180	8422	TTTCACAATGGAAGGGAAGG	59.903	20	CGTTGTCCAGTGCTGTTCAC	60.357	20	225	8180	8404
FSLssr59	Unigene0029162	4505	2344	9.3535	SH3 domain-containing RING finger protein 3 [Crassostrea gigas]	SH3 domain-containing RING finger protein 3 OS=Mus musculus GN=Sh3rf3 PE=2 SV=2	E3 ubiquitin-protein ligase SH3RF1 [EC:6.3.2.19]	2	p3	(CCA)5	15	1877	1891	ATCCGGTGCATTTAAACCTG	59.823	20	GTGACAGCCTAGCAACACGA	60.056	20	236	1792	2027	ATCCGGTGCATTTAAACCTG	59.823	20	ACAGCCTAGCAACACGAGGT	59.937	20	233	1792	2024	CAATCCGGTGCATTTAAACC	60.188	20	GTGACAGCCTAGCAACACGA	60.056	20	238	1790	2027
FSLssr60	Unigene0029320	2914	2	0.0123	Coiled-coil domain-containing protein 66 [Crassostrea gigas]	Coiled-coil domain-containing protein 66 OS=Mus musculus GN=Ccdc66 PE=1 SV=3	--	1	c*	(GCT)5(CT)6*	25	1844	1868	AGAAGGCCCGGTATTTCACT	59.962	20	AGTGCCTCCACCTATTCCCT	59.957	20	239	1691	1929	AGAAGGCCCGGTATTTCACT	59.962	20	TCAGTGCCTCCACCTATTCC	60.073	20	241	1691	1931	AGCACCAGCACCTGGTTTAC	60.179	20	AGTGCCTCCACCTATTCCCT	59.957	20	139	1791	1929
FSLssr61	Unigene0029557	2441	2	0.0147	beta-tubulin [Suberites domuncula]	Tubulin beta chain OS=Paracentrotus lividus PE=2 SV=1	tubulin beta	1	p3	(GAA)5	15	1691	1705	ACCAACAGTATCAGGACGCC	59.997	20	TGGGAAGCTTGTCAGTGACTT	59.899	21	270	1640	1909	AACAGTATCAGGACGCCACC	59.997	20	TGGGAAGCTTGTCAGTGACTT	59.899	21	267	1643	1909	CAACAGTATCAGGACGCCAC	59.165	20	TGGGAAGCTTGTCAGTGACTT	59.899	21	268	1642	1909
FSLssr62	Unigene0029824	2479	1028	7.4547	inhibitor kappa B [Argopecten irradians]	NF-kappa-B inhibitor alpha OS=Gallus gallus GN=NFKBIA PE=2 SV=1	NF-kappa-B inhibitor alpha	1	c	(GAT)6tttgaa(GAC)5	39	2439	2477
FSLssr63	Unigene0030138	6048	0	0	SEC23-interacting protein [Crassostrea gigas]	SEC23-interacting protein OS=Mus musculus GN=Sec23ip PE=1 SV=2	--	1	p2	(CA)7	14	6025	6038
FSLssr64	Unigene0030200	3070	9	0.0527	GM14032 [Drosophila sechellia] >gi|194128335|gb|EDW50378.1| GM14032 [Drosophila sechellia]	Polyubiquitin 8 OS=Arabidopsis thaliana GN=UBQ8 PE=3 SV=1	ubiquitin C	1	p2	(CA)7	14	137	150	TGGGTGAAAAGGAAAGATCG	60.044	20	GCATGCAAAGTGAGAACCAA	59.847	20	265	46	310	TGGGTGAAAAGGAAAGATCG	60.044	20	AGCTGCATGCAAAGTGAGAA	59.746	20	269	46	314	CACATGTGGTGGGTGAAAAG	59.848	20	GCATGCAAAGTGAGAACCAA	59.847	20	274	37	310
FSLssr65	Unigene0030201	2866	10	0.0627	GM14032 [Drosophila sechellia] >gi|194128335|gb|EDW50378.1| GM14032 [Drosophila sechellia]	Polyubiquitin 8 OS=Arabidopsis thaliana GN=UBQ8 PE=3 SV=1	ubiquitin C	1	p2	(CA)7	14	137	150	TGGGTGAAAAGGAAAGATCG	60.044	20	GCATGCAAAGTGAGAACCAA	59.847	20	265	46	310	TGGGTGAAAAGGAAAGATCG	60.044	20	AGCTGCATGCAAAGTGAGAA	59.746	20	269	46	314	CACATGTGGTGGGTGAAAAG	59.848	20	GCATGCAAAGTGAGAACCAA	59.847	20	274	37	310
FSLssr66	Unigene0030238	3618	1870	9.2915	Parathyroid hormone/parathyroid hormone-related peptide receptor [Crassostrea gigas]	Parathyroid hormone/parathyroid hormone-related peptide receptor OS=Mus musculus GN=Pth1r PE=2 SV=2	parathyroid hormone receptor 2	1	p2	(GT)7	14	3590	3603
FSLssr67	Unigene0030253	2261	1802	14.3274	Dynein light chain 1, axonemal, partial [Crassostrea gigas]	Dynein light chain 1, axonemal OS=Ciona intestinalis GN=DNAL1 PE=2 SV=1	dynein light chain 1, axonemal	1	p3	(TAA)5	15	2012	2026	CAAGCTGTCAAAGGGCTAAGA	59.64	21	TTGCTGGTCGTGTAAAGTGC	59.911	20	118	1942	2059	CAAGCTGTCAAAGGGCTAAGA	59.64	21	TGCTGGTCGTGTAAAGTGCT	59.515	20	117	1942	2058	CAAGCTGTCAAAGGGCTAAGA	59.64	21	CCACACTACGTGGACAAGCA	60.779	20	237	1942	2178
FSLssr68	Unigene0030333	2452	1452	10.6453	Drosophila melanogaster CG8797 gene product-related [Plasmodium yoelii yoelii]	Cell wall protein DAN4 OS=Saccharomyces cerevisiae (strain ATCC 204508 / S288c) GN=DAN4 PE=2 SV=1	--	1	p2	(TG)8	16	2106	2121	CAGTCATGCCCCTTAGGAAA	60.066	20	GCTAAAATCCCACAAGCAGG	59.708	20	237	1911	2147	CAGTCATGCCCCTTAGGAAA	60.066	20	GGCTAAAATCCCACAAGCAG	59.708	20	238	1911	2148	TCATGCCCCTTAGGAAAGAA	59.64	20	GCTAAAATCCCACAAGCAGG	59.708	20	234	1914	2147
FSLssr69	Unigene0030338	2802	168	1.0778	Annexin A7 [Crassostrea gigas]	Annexin A7 OS=Bos taurus GN=ANXA7 PE=1 SV=2	--	1	p2	(AT)6	12	624	635	TTGGCGTTTTCAAATTAATCG	59.955	21	TCAAAAGGTCATCACCGTCA	60.088	20	188	528	715	GGTGACAAAGGTATCTGCGAA	60.125	21	TCAAAAGGTCATCACCGTCA	60.088	20	131	585	715	AGGTGACAAAGGTATCTGCGA	59.749	21	TCAAAAGGTCATCACCGTCA	60.088	20	132	584	715
FSLssr70	Unigene0030339	3062	1021	5.9942	Annexin A7 [Crassostrea gigas]	Annexin A7 OS=Bos taurus GN=ANXA7 PE=1 SV=2	--	1	p2	(AT)6	12	624	635	TTGGCGTTTTCAAATTAATCG	59.955	21	TCAAAAGGTCATCACCGTCA	60.088	20	188	528	715	GGTGACAAAGGTATCTGCGAA	60.125	21	TCAAAAGGTCATCACCGTCA	60.088	20	131	585	715	AGGTGACAAAGGTATCTGCGA	59.749	21	TCAAAAGGTCATCACCGTCA	60.088	20	132	584	715
FSLssr71	Unigene0030576	3936	196	0.8952	Nuclear receptor subfamily 5 group A member 2 [Crassostrea gigas]	Nuclear hormone receptor FTZ-F1 OS=Drosophila melanogaster GN=ftz-f1 PE=1 SV=2	nuclear receptor subfamily 5 group A member 3	1	p3	(CCA)5	15	240	254	TTTCCATGGGTGGCTAGAAG	60.066	20	ATGCTGTGCTCTCGATGATG	59.975	20	215	125	339	GTTTCCATGGGTGGCTAGAA	59.933	20	ATGCTGTGCTCTCGATGATG	59.975	20	216	124	339	TTTCCATGGGTGGCTAGAAG	60.066	20	GCCTTGACATCTGGAGGGTA	60.073	20	280	125	404
FSLssr72	Unigene0030623	3065	0	0	bactericidal permeability increasing protein [Crassostrea gigas]	Bactericidal permeability-increasing protein OS=Homo sapiens GN=BPI PE=1 SV=4	lipopolysaccharide-binding protein	1	p2	(AC)7	14	2227	2240	ACAGCCCGTTAGCAGAAAGA	60.015	20	GCCAGTAGCAAATAGCCCAG	59.867	20	175	2190	2364	ACAGCCCGTTAGCAGAAAGA	60.015	20	GCAAATAGCCCAGGTCAGAG	59.836	20	168	2190	2357	ACAGCCCGTTAGCAGAAAGA	60.015	20	AGCAAATAGCCCAGGTCAGA	59.836	20	169	2190	2358
FSLssr73	Unigene0030810	9059	11392	22.6065	F-box only protein 11 [Crassostrea gigas]	F-box only protein 11 OS=Homo sapiens GN=FBXO11 PE=1 SV=3	F-box protein 11	2	p2	(AT)6	12	6590	6601	TTAATGTGCAGGTTTGGTGC	59.59	20	TAAAAATGTGAGGTGGGGGA	60.162	20	258	6554	6811	TGTGGGCATCATGTGTTTTC	60.376	20	GGGAGTGAATGGGTTTTTGA	59.767	20	178	6480	6657	GTGGGCATCATGTGTTTTCA	60.376	20	GGGAGTGAATGGGTTTTTGA	59.767	20	177	6481	6657
FSLssr74	Unigene0030856	2139	7381	62.0322	Rhodopsin, GQ-coupled [Crassostrea gigas]	G protein-coupled receptor 161 OS=Bos taurus GN=GPR161 PE=2 SV=1	G protein-coupled receptor 161	1	p3	(CGG)5	15	1641	1655	GAACTCCTCCGCTCTGTACG	60.012	20	CTCGTCGATTCTCGGATGTT	60.218	20	220	1578	1797	GAACTCCTCCGCTCTGTACG	60.012	20	GTCACCGTCTCGTCGATTCT	60.269	20	228	1578	1805	GAACTCCTCCGCTCTGTACG	60.012	20	GAAGGCACTCATCCCTAACG	59.694	20	255	1578	1832
FSLssr75	Unigene0031192	5140	4765	16.6653	Myosin IIIA [Crassostrea gigas]	Myosin-IIIb OS=Homo sapiens GN=MYO3B PE=2 SV=4	myosin III [EC:2.7.11.1]	2	p2	(GT)7	14	5117	5130
FSLssr76	Unigene0031330	2920	27	0.1662	COP9 signalosome complex subunit 2 [Crassostrea gigas]	COP9 signalosome complex subunit 2 (Fragment) OS=Xenopus laevis GN=csn2 PE=2 SV=1	COP9 signalosome complex subunit 2	1	p2	(AC)6	12	264	275	TCAAAGGCAAATGAAAAGCC	60.188	20	TGAATTGCGTCTTTGTCCAG	59.84	20	269	105	373	TCAAAGGCAAATGAAAAGCC	60.188	20	AACCTCCGAAGAATGCTGAA	59.813	20	225	105	329	TCAAAGGCAAATGAAAAGCC	60.188	20	AAACCTCCGAAGAATGCTGA	59.813	20	226	105	330
FSLssr77	Unigene0031868	2923	8	0.0492	Rab GTPase-binding effector protein 1 [Crassostrea gigas]	Rab GTPase-binding effector protein 1 OS=Mus musculus GN=Rabep1 PE=1 SV=2	Rab GTPase-binding effector protein 1	1	p2	(GA)6	12	2890	2901
FSLssr78	Unigene0031930	4689	12247	46.9529	Kinesin-like protein KIF24 [Crassostrea gigas]	Kinesin-like protein KIF24 OS=Mus musculus GN=Kif24 PE=2 SV=2	kinesin family member 2/24	1	p3	(GCT)5	15	471	485	GTGCCAGCTCAAATGTCAAA	59.847	20	AACCCTTCCTGCACTTCAGA	59.844	20	231	283	513	CGGGCAATGTCAAAGGTAAT	59.823	20	GCCAAGAAACTGGGACAGAG	59.844	20	243	394	636	CGGGCAATGTCAAAGGTAAT	59.823	20	AACCCTTCCTGCACTTCAGA	59.844	20	120	394	513
FSLssr79	Unigene0031933	6036	5596	16.6664	Coactosin [Crassostrea gigas]	Coactosin OS=Dictyostelium discoideum GN=coaA PE=1 SV=1	--	2	p2	(AT)6	12	1665	1676	GTGGCAGTAGTTTCCCCAAA	59.971	20	GGAGAAATGGCAGTCTGGTC	59.661	20	261	1600	1860	GTGGCAGTAGTTTCCCCAAA	59.971	20	AAGGAGAAATGGCAGTCTGG	59.284	20	263	1600	1862	CTTGTGGCAGTAGTTTCCCC	59.592	20	GGAGAAATGGCAGTCTGGTC	59.661	20	264	1597	1860
FSLssr80	Unigene0032070	3239	2070	11.4887	Tetraspanin-11 [Crassostrea gigas]	CD151 antigen OS=Rattus norvegicus GN=Cd151 PE=1 SV=2	CD151 antigen	1	p2	(TG)6	12	1635	1646	TTAGCTGTAGCTGCTCAGACAT	57.121	22	AGCCTTGACAGTTTGCCACT	59.914	20	257	1596	1852	GCTGCTCAGACATATCTAGTCGGT	61.16	24	AGCCTTGACAGTTTGCCACT	59.914	20	248	1605	1852	TTAGCTGTAGCTGCTCAGACAT	57.121	22	AAGAGCCTTGACAGTTTGCC	59.478	20	260	1596	1855
FSLssr81	Unigene0032506	4889	37	0.136	Lipophorin receptor [Rhyparobia maderae]	Very low-density lipoprotein receptor OS=Homo sapiens GN=VLDLR PE=1 SV=1	--	1	p4	(AAAC)4	16	5	20
FSLssr82	Unigene0032507	4979	40	0.1444	Low-density lipoprotein receptor-related protein 8 [Crassostrea gigas]	Very low-density lipoprotein receptor OS=Homo sapiens GN=VLDLR PE=1 SV=1	--	1	p4	(AAAC)4	16	5	20
FSLssr83	Unigene0032734	4165	2329	10.0523	Williams-Beuren syndrome chromosomal region 14 protein [Crassostrea gigas]	Carbohydrate-responsive element-binding protein OS=Rattus norvegicus GN=Mlxipl PE=1 SV=1	MAX-like protein X	1	p3	(ATC)5	15	3932	3946	GCACTGTCATTGCTGGTGTC	60.328	20	AAGGCACAAAATTCTGGATG	57.67	20	254	3789	4042	GCACTGTCATTGCTGGTGTC	60.328	20	AAGGCACAAAATTCTGGATGT	58.567	21	254	3789	4042	CATTGCTGGTGTCTGCTTTG	60.449	20	AAGGCACAAAATTCTGGATG	57.67	20	247	3796	4042
FSLssr84	Unigene0032794	2019	2881	25.6519	Beta-catenin-like protein 1 [Crassostrea gigas]	Beta-catenin-like protein 1 OS=Bos taurus GN=CTNNBL1 PE=2 SV=3	beta-catenin-like protein 1	1	p2	(TG)7	14	2004	2017
FSLssr85	Unigene0032836	4731	3209	12.1935	Serine/threonine-protein kinase mTOR [Crassostrea gigas]	Serine/threonine-protein kinase mTOR OS=Rattus norvegicus GN=Mtor PE=1 SV=1	FKBP12-rapamycin complex-associated protein	1	p2	(TG)6	12	2764	2775	CAGTCATCTTTGCACTTACGC	58.594	21	TGGTTATGACCGTATGCAGAA	59.052	21	234	2696	2929	ACAGTCATCTTTGCACTTACGC	59.452	22	TGGTTATGACCGTATGCAGAA	59.052	21	235	2695	2929	CAGTCATCTTTGCACTTACGC	58.594	21	CCGTATGCAGAAGAATGTAGCA	60.285	22	225	2696	2920
FSLssr86	Unigene0032851	3090	15475	90.0295	SH3 domain-binding protein 2 [Myotis davidii]	SH3 domain-binding protein 2 OS=Mus musculus GN=Sh3bp2 PE=1 SV=1	SH3-domain binding protein 2	1	p3	(CAG)5	15	993	1007	GGAGATTCAGACGGGTTCAA	60.05	20	CGATGGGAGAGGTATGTGCT	60.096	20	262	833	1094	GGAGATTCAGACGGGTTCAA	60.05	20	ATGGGAGAGGTATGTGCTCG	60.096	20	260	833	1092	ATCGAGAAGCCGATCTTTGA	59.917	20	CGATGGGAGAGGTATGTGCT	60.096	20	238	857	1094
FSLssr87	Unigene0032865	9186	0	0	C-myc promoter-binding protein [Crassostrea gigas]	C-myc promoter-binding protein OS=Homo sapiens GN=DENND4A PE=1 SV=2	--	1	p2	(AT)6	12	7031	7042	TTCTTCACGGGCAGAAAAAC	60.227	20	TTCAAATACACGTTTCCCCC	59.662	20	275	6911	7185	GCTGAAGCAGTTGAGCCAGT	60.743	20	TGATGCGACATCATGCTTTT	60.228	20	147	6950	7096	ACGGGCAGAAAAACAGTGAA	60.668	20	TTCAAATACACGTTTCCCCC	59.662	20	269	6917	7185
FSLssr88	Unigene0032975	7442	4719	11.3992	Lachesin, partial [Crassostrea gigas]	Limbic system-associated membrane protein OS=Gallus gallus PE=2 SV=1	--	1	p2	(AG)8	16	6124	6139	TTCAGCTCGAGGGCAGTAAT	59.978	20	TCTCCATGACCACCTTCCTC	60.048	20	230	5943	6172	ATTTCAGCTCGAGGGCAGTA	59.978	20	TCTCCATGACCACCTTCCTC	60.048	20	232	5941	6172	TCCTCCATCAGGCTCATACC	60.034	20	TCTCCATGACCACCTTCCTC	60.048	20	161	6012	6172
FSLssr89	Unigene0033101	6112	0	0	UDP-glucuronic acid decarboxylase 1 [Crassostrea gigas]	UDP-glucuronic acid decarboxylase 1 OS=Arabidopsis thaliana GN=UXS1 PE=2 SV=1	--	2	p2	(AT)6	12	4093	4104	TCCAAACAATCAACTGACTGAGA	59.766	23	TTTTTCATTCCAGTGTGGCA	60.088	20	223	3922	4144	TCAACTGACTGAGAGGTCAACA	58.491	22	TTTTTCATTCCAGTGTGGCA	60.088	20	214	3931	4144	CAATCAACTGACTGAGAGGTCAA	59.386	23	TTTTTCATTCCAGTGTGGCA	60.088	20	217	3928	4144
FSLssr90	Unigene0033146	3153	0	0	Bnip2 protein [Danio rerio]	BCL2/adenovirus E1B 19 kDa protein-interacting protein 2 OS=Homo sapiens GN=BNIP2 PE=1 SV=1	--	1	p2	(GA)6	12	42	53	TTGTTTCCATGAGATGAGTGTG	58.623	22	TCCCCTCTTTCTTCAGGGTT	60.045	20	274	14	287	TTGTTTCCATGAGATGAGTGTG	58.623	22	TTCCCCTCTTTCTTCAGGGT	60.045	20	275	14	288	TTGTTTCCATGAGATGAGTGTG	58.623	22	GTTCCCCTCTTTCTTCAGGG	60.045	20	276	14	289
FSLssr91	Unigene0035085	2917	3868	23.8376	Sulfide:quinone oxidoreductase, mitochondrial [Crassostrea gigas]	Sulfide:quinone oxidoreductase, mitochondrial OS=Mus musculus GN=Sqrdl PE=2 SV=3	--	1	p2	(CA)7	14	679	692	GCCCTATGAAGATTAGGGCA	59.138	20	ACCTGCAAATGTGCTGAAAA	59.322	20	233	599	831	GCCCTATGAAGATTAGGGCA	59.138	20	CCTGCAAATGTGCTGAAAAC	59.322	20	232	599	830	GCCCTATGAAGATTAGGGCA	59.138	20	ACCTGCAAATGTGCTGAAAAC	60.169	21	233	599	831
FSLssr92	Unigene0035210	3208	1520	8.5177	hypothetical protein CGI_10023074 [Crassostrea gigas]	--	--	1	p2	(CA)6	12	222	233	CGTCATGACAGAGCTGGGTA	59.855	20	GATTGGTTTCGGTTTGGATG	60.17	20	230	79	308	CGTCATGACAGAGCTGGGTA	59.855	20	ATTGGTTTCGGTTTGGATGA	60.17	20	229	79	307	CGTCATGACAGAGCTGGGTA	59.855	20	TGATTGGTTTCGGTTTGGAT	60.17	20	231	79	309
FSLssr93	Unigene0035340	6000	16493	49.4153	WD repeat-containing protein C10orf79 [Crassostrea gigas]	WD repeat-containing protein 96 OS=Homo sapiens GN=WDR96 PE=2 SV=3	--	1	p2	(AT)6	12	758	769	GGCTCAACCATCTTGTCCAT	59.934	20	CTGTCTTGAGGGCAGAGGTC	59.986	20	279	636	914	TTTCCGGAGTGGACTTATGG	59.926	20	CTGTCTTGAGGGCAGAGGTC	59.986	20	181	734	914	AAATCTGTTGCCACTTTCCG	60.11	20	CTGTCTTGAGGGCAGAGGTC	59.986	20	195	720	914
FSLssr94	Unigene0035766	3642	2300	11.3527	Protein kintoun [Crassostrea gigas]	Protein kintoun OS=Xenopus laevis GN=dnaaf2 PE=2 SV=1	--	1	p3	(CTC)5	15	1656	1670	GGCGTTTACTCTTGAGTGCC	59.882	20	CCACCTCTTCTGCATGGAAT	60.073	20	226	1537	1762	GGCGTTTACTCTTGAGTGCC	59.882	20	GACCACCACCTCTTCTGCAT	60.12	20	231	1537	1767	ATGCTGCTGACTGCAGAAGA	59.887	20	TCCAGGTGGTACACTCACGA	60.154	20	223	1563	1785
FSLssr95	Unigene0035845	5146	3592	12.5481	PAS domain-containing serine/threonine-protein kinase [Crassostrea gigas]	PAS domain-containing serine/threonine-protein kinase OS=Mus musculus GN=Pask PE=2 SV=3	PAS domain containing serine/threonine kinase [EC:2.7.11.1]	2	p3	(GAT)6	18	2166	2183	CTGTTCCAAAAGGCCACAAT	59.971	20	ACATCAGCAGTTGTCCCCTC	60.12	20	259	1992	2250	TGACAATATTGACGGGCAAA	59.93	20	GACATCAGCAGTTGTCCCCT	60.12	20	112	2140	2251	GGTATCTTCGGCTGTTCCAA	60.074	20	ACATCAGCAGTTGTCCCCTC	60.12	20	270	1981	2250
FSLssr96	Unigene0035845	5146	3592	12.5481	PAS domain-containing serine/threonine-protein kinase [Crassostrea gigas]	PAS domain-containing serine/threonine-protein kinase OS=Mus musculus GN=Pask PE=2 SV=3	PAS domain containing serine/threonine kinase [EC:2.7.11.1]	2	p3	(GAT)6	18	2166	2183	CTGTTCCAAAAGGCCACAAT	59.971	20	ACATCAGCAGTTGTCCCCTC	60.12	20	259	1992	2250	TGACAATATTGACGGGCAAA	59.93	20	GACATCAGCAGTTGTCCCCT	60.12	20	112	2140	2251	GGTATCTTCGGCTGTTCCAA	60.074	20	ACATCAGCAGTTGTCCCCTC	60.12	20	270	1981	2250
FSLssr97	Unigene0035849	4125	2153	9.3828	Myotubularin-related protein 8 [Crassostrea gigas]	--	--	1	p2	(GT)7	14	2891	2904	GCCAGTGAAAGGGTGAGAGA	60.386	20	TGATGAATCAACAGAAGGACTGA	59.726	23	255	2835	3089	AGCCAGTGAAAGGGTGAGAG	59.45	20	TGATGAATCAACAGAAGGACTGA	59.726	23	256	2834	3089	TATCCTCCCAGCCAGTGAAA	60.594	20	TGATGAATCAACAGAAGGACTGA	59.726	23	265	2825	3089
FSLssr98	Unigene0035863	2938	32	0.1958	AAEL012672-PA [Aedes aegypti]	Ubiquitin-conjugating enzyme E2 W OS=Rattus norvegicus GN=Ube2w PE=2 SV=1	ubiquitin-conjugating enzyme E2 W [EC:6.3.2.19]	1	p2	(TG)7	14	1266	1279	GCATGGATGCATACAAAACC	58.849	20	GGAAGAGATGGCATCACACA	59.637	20	208	1232	1439	GCATGGATGCATACAAAACCT	59.843	21	GGAAGAGATGGCATCACACA	59.637	20	208	1232	1439	GCATGGATGCATACAAAACC	58.849	20	GGCATCACACAAAACTCCAA	59.547	20	199	1232	1430
FSLssr99	Unigene0035883	2948	65	0.3964	Secreted frizzled-related protein 5 [Crassostrea gigas]	Secreted frizzled-related protein 1 OS=Mus musculus GN=Sfrp1 PE=1 SV=3	secreted frizzled-related protein 1	1	p2	(CA)6	12	2561	2572	TACAGTGCGATGACAGCCTC	60.016	20	TTGGTCTAAGTCTTGCCGCT	60.015	20	245	2510	2754	TACAGTGCGATGACAGCCTC	60.016	20	GCAGAGGATCAGCTTTGGTC	59.957	20	259	2510	2768	TAAACAGCCCAGCCTTCCTA	59.839	20	TTGGTCTAAGTCTTGCCGCT	60.015	20	268	2487	2754
FSLssr100	Unigene0035905	2872	0	0	Hemagglutinin/amebocyte aggregation factor [Crassostrea gigas]	Hemagglutinin/amebocyte aggregation factor OS=Limulus polyphemus PE=1 SV=1	--	3	p3	(CAT)7	21	2850	2870
FSLssr101	Unigene0035906	2467	0	0	Hemagglutinin/amebocyte aggregation factor [Crassostrea gigas]	Dermatopontin OS=Biomphalaria glabrata PE=1 SV=1	--	2	p3	(TTG)6	18	1978	1995	TCGGTGTTACTAACCGAGGG	59.986	20	TTGGTGTAACCTGACCACGA	60.001	20	260	1931	2190	TCGGTGTTACTAACCGAGGG	59.986	20	AAGTCATTCAACCAGGTGGC	59.973	20	101	1931	2031	TCGGTGTTACTAACCGAGGG	59.986	20	TGACTGGCTCGAATATGCTG	59.972	20	280	1931	2210
FSLssr102	Unigene0035906	2467	0	0	Hemagglutinin/amebocyte aggregation factor [Crassostrea gigas]	Dermatopontin OS=Biomphalaria glabrata PE=1 SV=1	--	2	p3	(TTG)6	18	1978	1995	TCGGTGTTACTAACCGAGGG	59.986	20	TTGGTGTAACCTGACCACGA	60.001	20	260	1931	2190	TCGGTGTTACTAACCGAGGG	59.986	20	AAGTCATTCAACCAGGTGGC	59.973	20	101	1931	2031	TCGGTGTTACTAACCGAGGG	59.986	20	TGACTGGCTCGAATATGCTG	59.972	20	280	1931	2210
FSLssr103	Unigene0035917	4134	5997	26.0781	cleft lip and palate transmembrane protein 1 homolog [Danio rerio]	Cleft lip and palate transmembrane protein 1 homolog OS=Danio rerio GN=clptm1 PE=2 SV=1	--	1	p2	(TG)7	14	1634	1647	CATGAAAAAGCAGCAGCGTA	60.155	20	TCCATAATTTTCCTTCCCCA	59.203	20	205	1472	1676	CATGAAAAAGCAGCAGCGTA	60.155	20	TCCATAATTTTCCTTCCCCAC	60.006	21	205	1472	1676	AGACCAAAAGGCACATTCCA	60.495	20	TCCATAATTTTCCTTCCCCA	59.203	20	253	1424	1676
FSLssr104	Unigene0035921	2568	2974	20.8189	Arginyl-tRNA synthetase, cytoplasmic [Salmo salar] >gi|209155884|gb|ACI34174.1| Arginyl-tRNA synthetase, cytoplasmic [Salmo salar]	Arginine--tRNA ligase, cytoplasmic OS=Xenopus tropicalis GN=rars PE=2 SV=1	arginyl-tRNA synthetase [EC:6.1.1.19]	1	p3	(ACA)5	15	218	232	TGGTGTCACTTTGTGGATGG	60.416	20	TTCTTTGACTTCGATGGCTG	58.999	20	277	103	379	GGTGTCACTTTGTGGATGGA	59.367	20	TTCTTTGACTTCGATGGCTG	58.999	20	276	104	379	TGTGGATGGATGAAAACTGG	59.343	20	TTCTTTGACTTCGATGGCTG	58.999	20	266	114	379
FSLssr105	Unigene0035924	2202	350	2.8574	FVRIamide neuropeptide precursor [Platynereis dumerilii]	FMRFamide-like neuropeptides 6 OS=Caenorhabditis elegans GN=flp-6 PE=1 SV=3	--	1	p2	(TG)10	20	3	22
FSLssr106	Unigene0035981	2504	0	0	Histone acetyltransferase MYST4 [Crassostrea gigas]	Histone acetyltransferase KAT6A OS=Rattus norvegicus GN=Kat6a PE=2 SV=2	histone acetyltransferase MYST3 [EC:2.3.1.48]	2	p3	(TCC)6	18	2377	2394	AGGATCATTTGATGTTGGGG	59.605	20	ATGTACGAAGGCTGGTCCAC	59.997	20	157	2342	2498	ATCATTTGATGTTGGGGGTG	60.439	20	ATGTACGAAGGCTGGTCCAC	59.997	20	154	2345	2498	ACCCTGAGAATCAGGCAGTG	60.261	20	GGGACATAGGGGAAGAGGAC	59.755	20	268	2204	2471
FSLssr107	Unigene0035981	2504	0	0	Histone acetyltransferase MYST4 [Crassostrea gigas]	Histone acetyltransferase KAT6A OS=Rattus norvegicus GN=Kat6a PE=2 SV=2	histone acetyltransferase MYST3 [EC:2.3.1.48]	2	p3	(TCC)6	18	2377	2394	AGGATCATTTGATGTTGGGG	59.605	20	ATGTACGAAGGCTGGTCCAC	59.997	20	157	2342	2498	ATCATTTGATGTTGGGGGTG	60.439	20	ATGTACGAAGGCTGGTCCAC	59.997	20	154	2345	2498	ACCCTGAGAATCAGGCAGTG	60.261	20	GGGACATAGGGGAAGAGGAC	59.755	20	268	2204	2471
FSLssr108	Unigene0035982	3823	5	0.0235	dispatched A [Mus musculus]	Protein dispatched homolog 1 OS=Mus musculus GN=Disp1 PE=1 SV=2	--	3	p3	(TCC)5	15	3108	3122	ATAGACAACCCGCACGTACC	59.882	20	CTGACGGCGTACCATAACCT	60.015	20	279	2989	3267	ATCGAAGTGCTGCGAGAGAT	60.127	20	CTGACGGCGTACCATAACCT	60.015	20	225	3043	3267	ATAGACAACCCGCACGTACC	59.882	20	ACTGACGGCGTACCATAACC	59.882	20	280	2989	3268
FSLssr109	Unigene0036120	4569	3139	12.3505	AGAP012146-PA [Anopheles gambiae str. PEST] >gi|157013176|gb|EAA00195.4| AGAP012146-PA [Anopheles gambiae str. PEST]	Phosphatidylserine synthase 1 OS=Mus musculus GN=Ptdss1 PE=2 SV=1	phosphatidylserine synthase 1 [EC:2.7.8.-]	2	p2	(TG)7	14	3841	3854	TGAAGGCGTATGATGTTGGA	60.073	20	TCAGCATTGCATAACCCGTA	60.096	20	254	3739	3992	TCAAGGATGACACGGTGAAG	59.676	20	TCAGCATTGCATAACCCGTA	60.096	20	269	3724	3992	ACGGTGAAGGCGTATGATGT	60.406	20	TCAGCATTGCATAACCCGTA	60.096	20	258	3735	3992
FSLssr110	Unigene0036131	3853	8700	40.5913	Na+/K+ ATPase alpha subunit [Doryteuthis opalescens]	Sodium/potassium-transporting ATPase subunit alpha OS=Taenia solium PE=2 SV=1	sodium/potassium-transporting ATPase subunit alpha [EC:3.6.3.9]	1	p3	(AAG)6	18	439	456	GCAGGAAAGCTACCGCTATG	60.003	20	GGTGTAGTCTTTGGTGGCGT	60.035	20	243	392	634	GCAGGAAAGCTACCGCTATG	60.003	20	TTCGTCCATCTCCAGCTCTT	59.95	20	112	392	503	GCAGGAAAGCTACCGCTATG	60.003	20	ACCTGAATTGGGATCAGTGC	59.934	20	169	392	560
FSLssr111	Unigene0036500	8146	5652	12.473	serine/threonine protein kinase Akt [Haemaphysalis longicornis]	RAC serine/threonine-protein kinase OS=Drosophila melanogaster GN=Akt1 PE=1 SV=3	RAC serine/threonine-protein kinase [EC:2.7.11.1]	1	p2	(TG)6	12	3686	3697	ACTTTTGTGAGCTTCCCCTG	59.328	20	TCTTCTGCATGGGTGACAAG	59.831	20	175	3600	3774	ACTTTTGTGAGCTTCCCCTG	59.328	20	GCAGCAAGTTCACACACACC	60.366	20	128	3600	3727	ACTTTTGTGAGCTTCCCCTG	59.328	20	ATGGGTGACAAGCTGTTGGT	60.431	20	167	3600	3766
FSLssr112	Unigene0036511	3471	0	0	CKLF-like MARVEL transmembrane domain-containing protein 4 [Crassostrea gigas]	Plasmolipin OS=Rattus norvegicus GN=Pllp PE=1 SV=2	--	1	p3	(ACC)5	15	590	604	GTTACACACTCCAGTGGGGC	60.431	20	AGGCCAGTCCTTTGATCCTT	60.074	20	241	550	790	GTTACACACTCCAGTGGGGC	60.431	20	AAGGCCAGTCCTTTGATCCT	60.074	20	242	550	791	CACTCTGGATGCGTTCTTCA	59.984	20	TCCTTTGATCCTTGCAGACA	59.369	20	274	510	783
FSLssr113	Unigene0038769	3603	2757	13.7558	Ras-related GTP-binding protein D [Harpegnathos saltator]	Ras-related GTP-binding protein C OS=Homo sapiens GN=RRAGC PE=1 SV=1	--	1	p2	(CA)7	14	1117	1130	TTCGCAAAGCCACTAACACA	60.436	20	TAGGCTGGATTTCAGCAGGT	59.836	20	213	964	1176	TTCGCAAAGCCACTAACACA	60.436	20	GCTGGATTTCAGCAGGTTTC	59.82	20	210	964	1173	TTCGCAAAGCCACTAACACA	60.436	20	TTAGGCTGGATTTCAGCAGG	60.344	20	214	964	1177
FSLssr114	Unigene0039018	4116	0	0	WD repeat-containing protein 33 [Crassostrea gigas]	pre-mRNA 3' end processing protein WDR33 OS=Homo sapiens GN=WDR33 PE=1 SV=2	--	2	p3	(GTG)5	15	2910	2924	ACATGCGTCTTCAGCAACAG	60.056	20	TGAGTAGCCACCATCAGCAC	59.862	20	203	2783	2985	CATGCGTCTTCAGCAACAGT	60.056	20	TGAGTAGCCACCATCAGCAC	59.862	20	202	2784	2985	AACAAGCAAGGGGCTCAGTA	59.875	20	TGAGTAGCCACCATCAGCAC	59.862	20	234	2752	2985
FSLssr115	Unigene0039018	4116	0	0	WD repeat-containing protein 33 [Crassostrea gigas]	pre-mRNA 3' end processing protein WDR33 OS=Homo sapiens GN=WDR33 PE=1 SV=2	--	2	p3	(GTG)5	15	2910	2924	ACATGCGTCTTCAGCAACAG	60.056	20	TGAGTAGCCACCATCAGCAC	59.862	20	203	2783	2985	CATGCGTCTTCAGCAACAGT	60.056	20	TGAGTAGCCACCATCAGCAC	59.862	20	202	2784	2985	AACAAGCAAGGGGCTCAGTA	59.875	20	TGAGTAGCCACCATCAGCAC	59.862	20	234	2752	2985
FSLssr116	Unigene0039440	2845	3268	20.6496	unc-50 homolog [Macaca mulatta] >gi|380811540|gb|AFE77645.1| protein unc-50 homolog [Macaca mulatta] >gi|384946320|gb|AFI36765.1| protein unc-50 homolog [Macaca mulatta] >gi|384946322|gb|AFI36766.1| protein unc-50 homolog [Macaca mulatta]	Protein unc-50 homolog OS=Rattus norvegicus GN=Unc50 PE=1 SV=1	--	1	p2	(TC)7	14	1331	1344	TGTGAATGAGCTCAGACTGGA	59.561	21	GCTGCAGTGCAAGTAGGTGA	60.207	20	256	1216	1471	TGAGCTCAGACTGGAAGACCT	59.19	21	GCTGCAGTGCAAGTAGGTGA	60.207	20	250	1222	1471	TGAGCTCAGACTGGAAGACC	58.082	20	GCTGCAGTGCAAGTAGGTGA	60.207	20	250	1222	1471
FSLssr117	Unigene0039565	4333	0	0	Cytosolic non-specific dipeptidase [Crassostrea gigas]	Cytosolic non-specific dipeptidase OS=Homo sapiens GN=CNDP2 PE=1 SV=2	cytosolic nonspecific dipeptidase [EC:3.4.13.18 3.4.13.-]	1	p5	(AAAAT)4	20	2825	2844	TCCAAGTGCATTATCACGGA	60.073	20	TATTGGAACTGCTGCTGGTG	59.864	20	252	2655	2906	TCCAAGTGCATTATCACGGA	60.073	20	CTGCTGCTGGTGAAGTCAAA	60.175	20	244	2655	2898	TTTGTTGCAACCTGCACTTC	59.888	20	TATTGGAACTGCTGCTGGTG	59.864	20	190	2717	2906
FSLssr118	Unigene0040268	2222	2204	17.8312	Monocarboxylate transporter 12 [Crassostrea gigas]	Monocarboxylate transporter 12 OS=Homo sapiens GN=SLC16A12 PE=2 SV=2	MFS transporter, MCP family, solute carrier family 16 (monocarboxylic acid transporters), member 12	1	p2	(TG)6	12	682	693	CATGCTCATTCTCTCAGGCA	60.096	20	CAGGGCATATGCAGGAAGAT	60.059	20	208	649	856	CATGCTCATTCTCTCAGGCA	60.096	20	AGAAATGAAACTGGCCATGC	60.081	20	277	649	925	CATGCTCATTCTCTCAGGCA	60.096	20	GCCAACACAGGACACTAGCA	59.905	20	259	649	907
FSLssr119	Unigene0040733	4261	6408	27.0348	Ventricular zone-expressed PH domain-containing-like protein 1 [Crassostrea gigas]	Ventricular zone-expressed PH domain-containing protein homolog 1 OS=Rattus norvegicus GN=Veph1 PE=2 SV=1	--	1	p2	(TC)6	12	1030	1041	AACATCACACATTTCAAGCCA	59.039	21	CACATTCCATCTGGTTGTCC	58.774	20	237	838	1074	AACATCACACATTTCAAGCCA	59.039	21	ACATTCCATCTGGTTGTCCA	58.774	20	236	838	1073	AACATCACACATTTCAAGCCAG	60.037	22	CACATTCCATCTGGTTGTCC	58.774	20	237	838	1074
FSLssr120	Unigene0040787	6268	13250	38.0014	Serine palmitoyltransferase 2 [Crassostrea gigas]	Serine palmitoyltransferase 2 OS=Mus musculus GN=Sptlc2 PE=2 SV=2	serine palmitoyltransferase [EC:2.3.1.50]	1	p2	(AC)6	12	415	426	TGCAGCTCAAAAGCCATAAA	59.585	20	TTCATAGAGGCCCTGTCACC	60.073	20	257	223	479	CTGCTGGACCACTAATGCAG	59.465	20	TTCATAGAGGCCCTGTCACC	60.073	20	272	208	479	TGCAGCTCAAAAGCCATAAA	59.585	20	TAGAGGCCCTGTCACCACTC	60.261	20	253	223	475
FSLssr121	Unigene0041005	5191	22089	76.4958	Zinc finger CCHC domain-containing protein 24, partial [Heterocephalus glaber]	Zinc finger CCHC domain-containing protein 24 OS=Mus musculus GN=Zcchc24 PE=2 SV=1	--	2	p2	(GA)6	12	4456	4467	AACGCTGCCTTTGAATTGTT	59.752	20	TCGCTATCGTTGGTGTGTTC	59.722	20	245	4415	4659	GAACGCTGCCTTTGAATTGT	60.257	20	TCGCTATCGTTGGTGTGTTC	59.722	20	246	4414	4659	GAAATGGCATGTTGTGTGGA	60.376	20	TCGCTATCGTTGGTGTGTTC	59.722	20	269	4391	4659
FSLssr122	Unigene0041128	4043	92	0.4091	super cysteine rich protein [Homo sapiens]	--	--	2	p3	(GTC)7	21	1021	1041	CCTTTCTTGACGGAGTTTCG	59.846	20	AAGATCGAAGACAGCGCATT	59.985	20	257	995	1251	CCTTTCTTGACGGAGTTTCG	59.846	20	AAAGATCGAAGACAGCGCAT	59.985	20	258	995	1252	CCTTTCTTGACGGAGTTTCG	59.846	20	CGAAGACAGCGCATTATGAA	59.976	20	252	995	1246
FSLssr123	Unigene0041128	4043	92	0.4091	super cysteine rich protein [Homo sapiens]	--	--	2	p3	(GTC)7	21	1021	1041	CCTTTCTTGACGGAGTTTCG	59.846	20	AAGATCGAAGACAGCGCATT	59.985	20	257	995	1251	CCTTTCTTGACGGAGTTTCG	59.846	20	AAAGATCGAAGACAGCGCAT	59.985	20	258	995	1252	CCTTTCTTGACGGAGTTTCG	59.846	20	CGAAGACAGCGCATTATGAA	59.976	20	252	995	1246
FSLssr124	Unigene0041130	4808	51	0.1907	serine/arginine repetitive matrix 2, isoform CRA_f [Homo sapiens]	Protein starmaker OS=Danio rerio GN=stm PE=2 SV=1	--	2	p3	(GTC)7	21	1786	1806	CCTTTCTTGACGGAGTTTCG	59.846	20	AAGATCGAAGACAGCGCATT	59.985	20	257	1760	2016	CCTTTCTTGACGGAGTTTCG	59.846	20	AAAGATCGAAGACAGCGCAT	59.985	20	258	1760	2017	CCTTTCTTGACGGAGTTTCG	59.846	20	CGAAGACAGCGCATTATGAA	59.976	20	252	1760	2011
FSLssr125	Unigene0041130	4808	51	0.1907	serine/arginine repetitive matrix 2, isoform CRA_f [Homo sapiens]	Protein starmaker OS=Danio rerio GN=stm PE=2 SV=1	--	2	p3	(GTC)7	21	1786	1806	CCTTTCTTGACGGAGTTTCG	59.846	20	AAGATCGAAGACAGCGCATT	59.985	20	257	1760	2016	CCTTTCTTGACGGAGTTTCG	59.846	20	AAAGATCGAAGACAGCGCAT	59.985	20	258	1760	2017	CCTTTCTTGACGGAGTTTCG	59.846	20	CGAAGACAGCGCATTATGAA	59.976	20	252	1760	2011
FSLssr126	Unigene0041210	6831	0	0	LIM domain and actin-binding protein 1 [Crassostrea gigas]	Serine/arginine repetitive matrix protein 2 OS=Homo sapiens GN=SRRM2 PE=1 SV=2	serine/arginine repetitive matrix protein 2	1	p4	(GGCA)4	16	84	99	CGCAGAATTTTTATTTCCCG	59.56	20	TCCCACCAATAATCTCTGGC	59.894	20	102	46	147	CGCAGAATTTTTATTTCCCG	59.56	20	TGTGATGGCACACAGGCTAT	60.144	20	141	46	186	CGCAGAATTTTTATTTCCCG	59.56	20	GCGAAACCAAAGACTGAAGG	59.853	20	215	46	260
FSLssr127	Unigene0041435	6399	0	0	Heterogeneous nuclear ribonucleoprotein U-like protein 1 [Crassostrea gigas]	Heterogeneous nuclear ribonucleoprotein U-like protein 1 OS=Homo sapiens GN=HNRNPUL1 PE=1 SV=2	heterogeneous nuclear ribonucleoprotein U-like protein 1	1	p3	(ACC)6	18	2314	2331	ATCCACTGCCAGACCGATAC	59.957	20	AGTCGACCATACCCAGATCG	59.95	20	178	2279	2456	ATCCACTGCCAGACCGATAC	59.957	20	CGTAGAGGTGGCTATGCTCC	59.859	20	160	2279	2438	ATCCACTGCCAGACCGATAC	59.957	20	TCATTTGACAGCCGAAGTTG	59.84	20	130	2279	2408
FSLssr128	Unigene0041437	4623	0	0	Heterogeneous nuclear ribonucleoprotein U-like protein 1 [Crassostrea gigas]	Heterogeneous nuclear ribonucleoprotein U-like protein 1 OS=Homo sapiens GN=HNRNPUL1 PE=1 SV=2	heterogeneous nuclear ribonucleoprotein U-like protein 1	1	p3	(ACC)6	18	2314	2331	ATCCACTGCCAGACCGATAC	59.957	20	AGTCGACCATACCCAGATCG	59.95	20	178	2279	2456	ATCCACTGCCAGACCGATAC	59.957	20	CGTAGAGGTGGCTATGCTCC	59.859	20	160	2279	2438	ATCCACTGCCAGACCGATAC	59.957	20	TCATTTGACAGCCGAAGTTG	59.84	20	130	2279	2408
FSLssr129	Unigene0041618	7431	0	0	Bifunctional protein NCOAT [Crassostrea gigas]	Bifunctional protein NCOAT OS=Rattus norvegicus GN=Mgea5 PE=1 SV=1	--	1	p2	(TA)6	12	2851	2862	ATTGCATTGCCATTCAAACA	59.937	20	CATTCCATCGGTGTCTCCTT	59.927	20	199	2697	2895	ACTGGGTTAATTGCATTGCC	59.829	20	CATTCCATCGGTGTCTCCTT	59.927	20	208	2688	2895	ATTGCATTGCCATTCAAACA	59.937	20	TCCATCGGTGTCTCCTTCTC	60.199	20	196	2697	2892
FSLssr130	Unigene0041621	5260	0	0	Bifunctional protein NCOAT [Crassostrea gigas]	Bifunctional protein NCOAT OS=Rattus norvegicus GN=Mgea5 PE=1 SV=1	--	1	p2	(TA)6	12	2851	2862	ATTGCATTGCCATTCAAACA	59.937	20	CATTCCATCGGTGTCTCCTT	59.927	20	199	2697	2895	ACTGGGTTAATTGCATTGCC	59.829	20	CATTCCATCGGTGTCTCCTT	59.927	20	208	2688	2895	ATTGCATTGCCATTCAAACA	59.937	20	TCCATCGGTGTCTCCTTCTC	60.199	20	196	2697	2892
FSLssr131	Unigene0041632	1892	555	5.2733	Zinc transporter ZIP6 [Crassostrea gigas]	Zinc transporter ZIP14 OS=Mus musculus GN=Slc39a14 PE=1 SV=1	solute carrier family 39 (zinc transporter), member 14	1	p3	(TGA)6	18	390	407	ACCATGTATGCCACAGGAGC	60.956	20	GATCCAGAAAATCCTGCCAA	60.014	20	167	356	522	AAACCATCGATGAAGTTGTGC	59.992	21	GATCCAGAAAATCCTGCCAA	60.014	20	206	317	522	CCATGTATGCCACAGGAGC	60.088	19	GATCCAGAAAATCCTGCCAA	60.014	20	166	357	522
FSLssr132	Unigene0041788	6854	0	0	Fibroblast growth factor receptor 2 [Crassostrea gigas]	Fibroblast growth factor receptor 2 OS=Dugesia japonica GN=FGFR2 PE=2 SV=1	fibroblast growth factor receptor 3 [EC:2.7.10.1]	1	p3	(CTG)5	15	2927	2941	CTATGACGTCAGGCTGGTCA	59.855	20	GCGAATCGTTCACAAAGTCA	59.847	20	272	2805	3076	CTATGACGTCAGGCTGGTCA	59.855	20	TGCGAATCGTTCACAAAGTC	59.847	20	273	2805	3077	TATGACGTCAGGCTGGTCAC	59.707	20	TGCGAATCGTTCACAAAGTC	59.847	20	272	2806	3077
FSLssr133	Unigene0043737	6128	0	0	Heterogeneous nuclear ribonucleoprotein K [Crassostrea gigas]	Heterogeneous nuclear ribonucleoprotein K OS=Gallus gallus GN=HNRNPK PE=2 SV=1	heterogeneous nuclear ribonucleoprotein K	3	p2	(TG)6	12	4393	4404	TGTGTGTGGAAGTCATCGGT	60.005	20	GCCTCTAGCACTGTTCCCAG	60.012	20	238	4259	4496	GTGTGTGTGGAAGTCATCGG	60.005	20	CCTCTAGCACTGTTCCCAGC	60.012	20	238	4258	4495	GTGTGTGTGGAAGTCATCGG	60.005	20	GCCTCTAGCACTGTTCCCAG	60.012	20	239	4258	4496
FSLssr134	Unigene0043738	3575	0	0	Protein RER1 [Crassostrea gigas]	Protein RER1 OS=Rattus norvegicus GN=Rer1 PE=2 SV=1	--	1	c	(AT)6(AC)6	24	1690	1713	CTTGGCCCTCCATTGTTTTA	59.931	20	GGGGCAATATTTCCACTTCA	59.762	20	206	1584	1789	CTTGGCCCTCCATTGTTTTA	59.931	20	TCATTGGTCCTTTTGCTGTG	59.691	20	189	1584	1772	TGGCCCTCCATTGTTTTATC	59.762	20	GGGGCAATATTTCCACTTCA	59.762	20	204	1586	1789
FSLssr135	Unigene0044056	8691	0	0	calcium-dependent protein kinase C [Aplysia californica] >gi|6225593|sp|Q16974.2|KPC1_APLCA RecName: Full=Calcium-dependent protein kinase C; AltName: Full=APL I >gi|21363132|gb|AAA27770.2| protein kinase C [Aplysia californica]	Calcium-dependent protein kinase C OS=Aplysia californica GN=PRKC1 PE=1 SV=2	classical protein kinase C [EC:2.7.11.13]	1	p4	(TTTC)4	16	6607	6622	ACGTGTGCAATGTGGTGTTT	59.929	20	GATTACTTGCCACTGCTGCC	60.807	20	145	6582	6726	ACGTGTGCAATGTGGTGTTT	59.929	20	CAGGACTGACAGCACAAGTGA	60.08	21	126	6582	6707	ACGTGTGCAATGTGGTGTTT	59.929	20	CCAGGACTGACAGCACAAGT	58.887	20	127	6582	6708
FSLssr136	Unigene0044057	6851	0	0	calcium-dependent protein kinase C [Aplysia californica] >gi|6225593|sp|Q16974.2|KPC1_APLCA RecName: Full=Calcium-dependent protein kinase C; AltName: Full=APL I >gi|21363132|gb|AAA27770.2| protein kinase C [Aplysia californica]	Calcium-dependent protein kinase C OS=Aplysia californica GN=PRKC1 PE=1 SV=2	classical protein kinase C [EC:2.7.11.13]	1	p4	(TTTC)6	24	6607	6630	ACGTGTGCAATGTGGTGTTT	59.929	20	GGGGTTGATTGGTACACACA	59.112	20	209	6582	6790	ACGTGTGCAATGTGGTGTTT	59.929	20	GGGGTTGATTGGTACACACAG	60.141	21	209	6582	6790	ACGTGTGCAATGTGGTGTTT	59.929	20	AGGGGTTGATTGGTACACACA	60.141	21	210	6582	6791
FSLssr137	Unigene0044058	7014	0	0	calcium-dependent protein kinase C [Aplysia californica] >gi|6225593|sp|Q16974.2|KPC1_APLCA RecName: Full=Calcium-dependent protein kinase C; AltName: Full=APL I >gi|21363132|gb|AAA27770.2| protein kinase C [Aplysia californica]	Calcium-dependent protein kinase C OS=Aplysia californica GN=PRKC1 PE=1 SV=2	classical protein kinase C [EC:2.7.11.13]	1	p4	(TTTC)6	24	6770	6793	ACGTGTGCAATGTGGTGTTT	59.929	20	GGGGTTGATTGGTACACACA	59.112	20	209	6745	6953	ACGTGTGCAATGTGGTGTTT	59.929	20	GGGGTTGATTGGTACACACAG	60.141	21	209	6745	6953	ACGTGTGCAATGTGGTGTTT	59.929	20	AGGGGTTGATTGGTACACACA	60.141	21	210	6745	6954
FSLssr138	Unigene0047364	10742	10947	18.3199	5'-AMP-activated protein kinase catalytic subunit alpha-2 [Crassostrea gigas]	5'-AMP-activated protein kinase catalytic subunit alpha-2 OS=Rattus norvegicus GN=Prkaa2 PE=1 SV=1	5'-AMP-activated protein kinase, catalytic alpha subunit [EC:2.7.11.11]	1	p2	(TG)6	12	4643	4654	CATAGCAGACCCATTGCAGA	59.823	20	AGGCTGTACGAGTGCCAGTT	59.937	20	238	4494	4731	CATAGCAGACCCATTGCAGA	59.823	20	AAGGCTGTACGAGTGCCAGT	59.937	20	239	4494	4732	GGGGGTGAGGTTAGCAGATT	60.328	20	AGGCTGTACGAGTGCCAGTT	59.937	20	168	4564	4731
FSLssr139	Unigene0047391	2740	0	0	antifreeze glycoprotein precursor [Boreogadus saida]	Mucin-5AC (Fragments) OS=Homo sapiens GN=MUC5AC PE=1 SV=3	--	1	p3	(CAA)5	15	8	22
FSLssr140	Unigene0047392	2795	0	0	salivary gland secretion 1 [Drosophila melanogaster] >gi|55380421|gb|AAF50957.4| salivary gland secretion 1 [Drosophila melanogaster]	Mucin-5AC (Fragments) OS=Homo sapiens GN=MUC5AC PE=1 SV=3	--	2	p2	(AT)6	12	2458	2469	TGGCGATGTTCGAAATAACA	60.073	20	GGACACGTGTGCATGTAGGT	59.472	20	225	2311	2535	TGGCGATGTTCGAAATAACA	60.073	20	ACACGTGTGCATGTAGGTCC	59.472	20	223	2311	2533	ATGTGCCTGAAGCTGGAAGT	59.874	20	GGACACGTGTGCATGTAGGT	59.472	20	250	2286	2535
FSLssr141	Unigene0047392	2795	0	0	salivary gland secretion 1 [Drosophila melanogaster] >gi|55380421|gb|AAF50957.4| salivary gland secretion 1 [Drosophila melanogaster]	Mucin-5AC (Fragments) OS=Homo sapiens GN=MUC5AC PE=1 SV=3	--	2	p2	(AT)6	12	2458	2469	TGGCGATGTTCGAAATAACA	60.073	20	GGACACGTGTGCATGTAGGT	59.472	20	225	2311	2535	TGGCGATGTTCGAAATAACA	60.073	20	ACACGTGTGCATGTAGGTCC	59.472	20	223	2311	2533	ATGTGCCTGAAGCTGGAAGT	59.874	20	GGACACGTGTGCATGTAGGT	59.472	20	250	2286	2535
FSLssr142	Unigene0047393	3647	0	0	GA28583 [Drosophila pseudoobscura pseudoobscura] >gi|198151258|gb|EDY74126.1| GA28583 [Drosophila pseudoobscura pseudoobscura]	Mucin-5AC (Fragments) OS=Homo sapiens GN=MUC5AC PE=1 SV=3	--	2	p2	(AT)6	12	3310	3321	TGGCGATGTTCGAAATAACA	60.073	20	GGACACGTGTGCATGTAGGT	59.472	20	225	3163	3387	TGGCGATGTTCGAAATAACA	60.073	20	ACACGTGTGCATGTAGGTCC	59.472	20	223	3163	3385	ATGTGCCTGAAGCTGGAAGT	59.874	20	GGACACGTGTGCATGTAGGT	59.472	20	250	3138	3387
FSLssr143	Unigene0047394	3592	0	0	antifreeze glycoprotein [Boreogadus saida]	Mucin-5AC (Fragments) OS=Homo sapiens GN=MUC5AC PE=1 SV=3	--	1	p3	(CAA)5	15	8	22
FSLssr144	Unigene0047605	4586	12	0.047	Integrator complex subunit 6 [Crassostrea gigas]	Integrator complex subunit 6 OS=Mus musculus GN=Ints6 PE=2 SV=1	integrator complex subunit 6	2	p3	(GAG)5	15	3666	3680	CTTTTTGAGCAGACCTTGGC	59.993	20	AGTGCAGAGTGGTGTGGTCA	60.368	20	278	3449	3726	GTCTGCAGCACTGCCAATTA	60.019	20	AGTGCAGAGTGGTGTGGTCA	60.368	20	245	3482	3726	CTTTTTGAGCAGACCTTGGC	59.993	20	GTGCAGAGTGGTGTGGTCAT	59.583	20	277	3449	3725
FSLssr145	Unigene0048754	6621	20437	55.4889	glycogen synthase [Crassostrea angulata]	Glycogen [starch] synthase, muscle OS=Bos taurus GN=GYS1 PE=2 SV=1	glycogen(starch) synthase [EC:2.4.1.11]	2	p2	(TG)6	12	4196	4207	ATCCACAGCACTCGGAGACT	59.866	20	TGCCTCAAAACCTGAAACAA	59.293	20	162	4074	4235	ATCCACAGCACTCGGAGACT	59.866	20	TTGCCTCAAAACCTGAAACA	59.293	20	163	4074	4236	CACAGCACTCGGAGACTTGA	60.178	20	TGCCTCAAAACCTGAAACAA	59.293	20	159	4077	4235
FSLssr146	Unigene0048762	2949	0	0	mitogen-activated protein kinase 14 [Marsupenaeus japonicus]	Mitogen-activated protein kinase 14A OS=Cyprinus carpio GN=mapk14a PE=1 SV=1	p38 MAP kinase [EC:2.7.11.24]	1	p2	(TG)6	12	2190	2201	GACGCACACTAAACACCAGG	59.213	20	AGCACACATGCACTCACACA	59.939	20	168	2061	2228	CGCACACTAAACACCAGGTC	59.213	20	AGCACACATGCACTCACACA	59.939	20	166	2063	2228	GACGCACACTAAACACCAGG	59.213	20	AAGGAATCCGCAAAGAGGTT	60.074	20	260	2061	2320
FSLssr147	Unigene0049284	2532	2896	20.5612	F-box-like/WD repeat-containing protein TBL1XR1 [Crassostrea gigas]	F-box-like/WD repeat-containing protein TBL1X OS=Mus musculus GN=Tbl1x PE=2 SV=2	transducin (beta)-like 1	1	p2	(CA)6	12	2460	2471	TTTGTGTGAAAGGGGGCTAC	59.971	20	TTGGATATTTATTTTATTTTGGCCTT	59.503	26	141	2389	2529	TTTGTGTGAAAGGGGGCTAC	59.971	20	TGGATATTTATTTTATTTTGGCCTTT	59.503	26	140	2389	2528	TTTGTGTGAAAGGGGGCTAC	59.971	20	TTTGGATATTTATTTTATTTTGGCCT	59.503	26	142	2389	2530
FSLssr148	Unigene0049744	10422	173	0.2984	proteophosphoglycan 5 [Leishmania major strain Friedlin] >gi|323363677|emb|CBZ12682.1| proteophosphoglycan 5 [Leishmania major strain Friedlin]	Serine-rich adhesin for platelets OS=Staphylococcus aureus (strain N315) GN=sraP PE=1 SV=1	intestinal mucin-2	2	p5	(TTTAT)4	20	7443	7462	TTTGCTTTCATCACCAGCAG	59.988	20	AGTCGTTGAATCGCAGGTCT	59.874	20	257	7272	7528	CTCCTGTCTCCTCTTCGGTG	59.978	20	AGTCGTTGAATCGCAGGTCT	59.874	20	278	7251	7528	TTTGCTTTCATCACCAGCAG	59.988	20	GCAGGTCTGGAAAGAGGTTG	59.844	20	245	7272	7516
FSLssr149	Unigene0049880	2528	49	0.3484	Elongation of very long chain fatty acids protein 4 [Crassostrea gigas]	Elongation of very long chain fatty acids protein 4 OS=Homo sapiens GN=ELOVL4 PE=1 SV=1	elongation of very long chain fatty acids protein 4	1	p2	(CA)6	12	1710	1721	TTGGATCCACAAGATGCAAT	58.926	20	TTCCTTCCAGAGAAATTGGC	59.244	20	220	1543	1762	GGATCCACAAGATGCAATCG	61.423	20	TCCTTCCAGAGAAATTGGCA	60.713	20	217	1545	1761	GGATCCACAAGATGCAATCG	61.423	20	TTCCTTCCAGAGAAATTGGC	59.244	20	218	1545	1762
FSLssr150	Unigene0052032	4703	77	0.2943	Reticulon-4 [Crassostrea gigas]	Reticulon-1 OS=Mus musculus GN=Rtn1 PE=1 SV=1	--	1	p2	(TA)6	12	2452	2463	AGCTTGTGTTGGAAAAGCGT	59.92	20	TGTCATAAATGCACGAGTTGG	59.6	21	228	2282	2509	AGCTTGTGTTGGAAAAGCGT	59.92	20	CATAAATGCACGAGTTGGTGA	59.6	21	225	2282	2506	GCGTGTGCTTGTATTCCTCA	59.871	20	TGTCATAAATGCACGAGTTGG	59.6	21	212	2298	2509
FSLssr151	Unigene0052371	5552	8	0.0259	Circularly permutated Ras protein 1 [Crassostrea gigas]	Circularly permutated Ras protein 1 OS=Dictyostelium discoideum GN=cpras1 PE=3 SV=1	--	1	p3	(TCA)6	18	3093	3110	CCATACTGCGCACATGTTTC	60.142	20	GAAAATCTGCAAGCCTACCG	59.845	20	247	2973	3219	CCATACTGCGCACATGTTTC	60.142	20	AGCCTACCGCACTGTTGTTT	59.803	20	236	2973	3208	CCATACTGCGCACATGTTTC	60.142	20	AAGCCTACCGCACTGTTGTT	59.803	20	237	2973	3209
FSLssr152	Unigene0052372	5669	117	0.371	Circularly permutated Ras protein 1 [Crassostrea gigas]	Circularly permutated Ras protein 1 OS=Dictyostelium discoideum GN=cpras1 PE=3 SV=1	--	1	p3	(TCA)6	18	3210	3227	CCATACTGCGCACATGTTTC	60.142	20	GAAAATCTGCAAGCCTACCG	59.845	20	247	3090	3336	CCATACTGCGCACATGTTTC	60.142	20	AGCCTACCGCACTGTTGTTT	59.803	20	236	3090	3325	CCATACTGCGCACATGTTTC	60.142	20	AAGCCTACCGCACTGTTGTT	59.803	20	237	3090	3326
FSLssr153	Unigene0053713	5340	5985	20.1482	Armadillo repeat protein deleted in velo-cardio-facial syndrome-like protein [Crassostrea gigas]	Catenin delta-2 OS=Homo sapiens GN=CTNND2 PE=1 SV=3	--	1	p2	(CA)7	14	1984	1997	TATCCACACCTTCAGCCTGC	61.208	20	AGGGCCAAATAAGCATGTGT	59.457	20	255	1830	2084	ACCACATGCATGCACACAC	60.026	19	AAGCTAGGGCCAAATAAGCA	58.989	20	200	1890	2089	ACACCACATGCATGCACAC	60.026	19	AAGCTAGGGCCAAATAAGCA	58.989	20	202	1888	2089
FSLssr154	Unigene0053808	6982	0	0	Protein lap4 [Crassostrea gigas]	Protein lap4 OS=Drosophila melanogaster GN=scrib PE=1 SV=1	--	1	p3	(CAT)5	15	4851	4865	GTGAGGAGTATCTCTGCGCC	59.981	20	GAGCAGTTGCCAAAGGAGAC	59.997	20	273	4758	5030	CATCATCAATTTCTGGCACG	60.073	20	GAGCAGTTGCCAAAGGAGAC	59.997	20	229	4802	5030	GTGAGGAGTATCTCTGCGCC	59.981	20	TGACTCTGATCGTGAGCCTG	60.138	20	142	4758	4899
FSLssr155	Unigene0054139	2579	0	0	Lysophosphatidic acid phosphatase type 6 [Crassostrea gigas]	Lysophosphatidic acid phosphatase type 6 OS=Homo sapiens GN=ACP6 PE=1 SV=2	lysophosphatidic acid phosphatase type 6 [EC:3.1.3.2]	1	p2	(GA)6	12	2547	2558
FSLssr156	Unigene0054294	3700	10	0.0486	SWI/SNF complex subunit SMARCC2 [Crassostrea gigas]	SWI/SNF complex subunit SMARCC2 OS=Mus musculus GN=Smarcc2 PE=1 SV=2	SWI/SNF related-matrix-associated actin-dependent regulator of chromatin subfamily C	1	p3	(AGC)5	15	3438	3452	TGGAAACAGGTGAGGGAAAG	60.081	20	CTACTGGCAGCCTGACCTTC	60.012	20	277	3335	3611	GAATGGAAACAGGTGAGGGA	59.903	20	CTACTGGCAGCCTGACCTTC	60.012	20	280	3332	3611	AACCAGGTGTCAGGTGAAGG	60.002	20	CCAGACTGGATGGCTGAGAT	60.223	20	193	3313	3505
FSLssr157	Unigene0054399	3041	9	0.0532	Toll receptor [Chlamys farreri]	Protein toll OS=Drosophila melanogaster GN=Tl PE=1 SV=1	--	1	c	(AGAC)4(CGAC)4	32	562	593	ACCGCCTTGTATCCTGACTG	60.134	20	AGATCTTCAAGTGGCGGAGA	59.95	20	235	439	673	ACTGACCGCCTTGTATCCTG	60.134	20	AGATCTTCAAGTGGCGGAGA	59.95	20	239	435	673	CCAGACTGACCGCCTTGTAT	60.134	20	AGATCTTCAAGTGGCGGAGA	59.95	20	243	431	673
FSLssr158	Unigene0054405	3802	37	0.1749	Protein sprint [Crassostrea gigas]	Protein sprint OS=Drosophila melanogaster GN=spri PE=2 SV=2	--	1	p2	(AT)6	12	2661	2672	GCTGCGAAGACATTTCTGGT	60.406	20	TGGTGTTCTTGATGCTGCTC	59.992	20	275	2455	2729	TGTTTGCTGCGAAGACATTT	59.469	20	TGGTGTTCTTGATGCTGCTC	59.992	20	280	2450	2729	GCTGCGAAGACATTTCTGGT	60.406	20	AACTTTCTCCCTTTCGTCCC	59.553	20	251	2455	2705
FSLssr159	Unigene0054406	4448	368	1.4873	Protein sprint [Crassostrea gigas]	Protein sprint OS=Drosophila melanogaster GN=spri PE=2 SV=2	--	1	p2	(AT)6	12	2661	2672	GCTGCGAAGACATTTCTGGT	60.406	20	TGGTGTTCTTGATGCTGCTC	59.992	20	275	2455	2729	TGTTTGCTGCGAAGACATTT	59.469	20	TGGTGTTCTTGATGCTGCTC	59.992	20	280	2450	2729	GCTGCGAAGACATTTCTGGT	60.406	20	AACTTTCTCCCTTTCGTCCC	59.553	20	251	2455	2705
FSLssr160	Unigene0054411	3634	9434	46.6685	Leucine-rich repeat-containing protein 67 [Crassostrea gigas]	Protein phosphatase 1 regulatory subunit 42 OS=Xenopus laevis GN=ppp1r42 PE=2 SV=1	--	1	p2	(AT)6	12	807	818	AACTGGGCCATCATCTCATC	59.893	20	GCCATCGTACCTTACATTAGGC	59.89	22	279	779	1057	ACTGGGCCATCATCTCATCT	59.491	20	GCCATCGTACCTTACATTAGGC	59.89	22	278	780	1057	TGGGCCATCATCTCATCTAA	59.027	20	GCCATCGTACCTTACATTAGGC	59.89	22	276	782	1057
FSLssr161	Unigene0054713	3838	5001	23.4242	Nuclear receptor coactivator 1 [Crassostrea gigas]	Transcription activator MSS11 OS=Kluyveromyces lactis (strain ATCC 8585 / CBS 2359 / DSM 70799 / NBRC 1267 / NRRL Y-1140 / WM37) GN=MSS11 PE=3 SV=1	mediator of RNA polymerase II transcription subunit 25	1	p2	(CA)6	12	1716	1727	CTCAGACCCTCCCCATCATA	59.879	20	TGATTAAACTTCCCTCCCCC	60.124	20	244	1558	1801	CAGTACCGCTTCTCCTGTCC	59.867	20	TGATTAAACTTCCCTCCCCC	60.124	20	263	1539	1801	CGCTTCTCCTGTCCTCAGAC	60.135	20	TGATTAAACTTCCCTCCCCC	60.124	20	257	1545	1801
FSLssr162	Unigene0054734	5024	518	1.8535	transcription factor Ets4 homolog [Idiosepius paradoxus]	Transcriptional regulator ERG OS=Mus musculus GN=Erg PE=1 SV=2	transcriptional regulator ERG	1	c	(TCA)6tcg(TCA)5gtatcatcatcaccatcatcattgccatcattctcattgtcgtcg(TCA)5	96	3545	3640	CGCTTAAGGGGCTTTAGAAAA	59.872	21	GAACGAGGATGGGTTGAGAA	60.05	20	278	3442	3719	CGCTTAAGGGGCTTTAGAAAA	59.872	21	GACTTCCAAACCCACACACC	60.261	20	228	3442	3669	CGCTTAAGGGGCTTTAGAAAA	59.872	21	AGAACGAGGATGGGTTGAGA	59.655	20	279	3442	3720
FSLssr163	Unigene0054738	7637	0	0	Histone-lysine N-methyltransferase SETD2 [Crassostrea gigas]	Histone-lysine N-methyltransferase SETD2 OS=Homo sapiens GN=SETD2 PE=1 SV=3	histone-lysine N-methyltransferase SETD2 [EC:2.1.1.43]	1	c	(TCA)6tcg(TCA)5gtatcatcatcaccatcatcattgccatcattctcattgtcgtcg(TCA)5	96	6158	6253	CGCTTAAGGGGCTTTAGAAAA	59.872	21	GAACGAGGATGGGTTGAGAA	60.05	20	278	6055	6332	CGCTTAAGGGGCTTTAGAAAA	59.872	21	GACTTCCAAACCCACACACC	60.261	20	228	6055	6282	CGCTTAAGGGGCTTTAGAAAA	59.872	21	AGAACGAGGATGGGTTGAGA	59.655	20	279	6055	6333
FSLssr164	Unigene0055485	2551	8	0.0564	Guanine nucleotide exchange factor DBS [Crassostrea gigas]	Guanine nucleotide exchange factor DBS OS=Rattus norvegicus GN=Mcf2l PE=2 SV=3	--	1	p2	(TA)6	12	2355	2366	GCAGAGGTGTCAGGTGGATT	60.12	20	TGAACACATGCATACGGCTT	60.142	20	112	2319	2430	GAGGGCCAGGGTCATACATA	59.773	20	TGAACACATGCATACGGCTT	60.142	20	145	2286	2430	CGGGAACTTGGAAGTAGTGC	59.734	20	TGAACACATGCATACGGCTT	60.142	20	237	2194	2430
FSLssr165	Unigene0055486	2532	15	0.1065	Guanine nucleotide exchange factor DBS [Crassostrea gigas]	Guanine nucleotide exchange factor DBS OS=Rattus norvegicus GN=Mcf2l PE=2 SV=3	--	1	p2	(TA)6	12	2336	2347	GCAGAGGTGTCAGGTGGATT	60.12	20	TGAACACATGCATACGGCTT	60.142	20	112	2300	2411	GAGGGCCAGGGTCATACATA	59.773	20	TGAACACATGCATACGGCTT	60.142	20	145	2267	2411	CGGGAACTTGGAAGTAGTGC	59.734	20	TGAACACATGCATACGGCTT	60.142	20	237	2175	2411
FSLssr166	Unigene0055511	5544	0	0	Survival motor neuron protein [Crassostrea gigas]	Survival motor neuron protein OS=Mus musculus GN=Smn1 PE=1 SV=1	survival motor neuron protein	1	p2	(TG)6	12	1057	1068	GCAACTAGCAGAGAGTGGGG	60.012	20	GCATGTTTGCTACTTCTGATGC	59.917	22	160	976	1135	TGGATCCACACATGACCAGT	59.801	20	GCATGTTTGCTACTTCTGATGC	59.917	22	187	949	1135	AATGAGACGGGAACGTGTG	59.535	19	TGGTGGCTTGTGGAGTTTTA	59.17	20	280	1035	1314
FSLssr167	Unigene0061047	3322	1032	5.5846	flocculin [Trichomonas vaginalis G3]	Dentin sialophosphoprotein OS=Mus musculus GN=Dspp PE=1 SV=2	--	1	p2	(GT)6	12	116	127	AAGCAGTGATGGGAATGGTC	59.934	20	CACGTGTGCGTACGATAACC	60.058	20	204	18	221	AAGCAGTGATGGGAATGGTC	59.934	20	ACGTGTGCGTACGATAACCA	60.058	20	203	18	220	AAGCAGTGATGGGAATGGTC	59.934	20	CTTCCTTTCACGTGTGCGTA	59.904	20	212	18	229
FSLssr168	Unigene0061073	2666	15	0.1011	Nucleolar MIF4G domain-containing protein 1 [Crassostrea gigas]	Nucleolar MIF4G domain-containing protein 1 OS=Homo sapiens GN=NOM1 PE=1 SV=1	--	1	p2	(CA)8	16	302	317	GACGTCCACAGCTGCTTACA	60.056	20	TCATTACATGCGGACCAAGA	60.073	20	205	259	463	GACGTCCACAGCTGCTTACA	60.056	20	GCACACTGTCTTGTGAGGGA	59.872	20	115	259	373	AGCTGCTTACACACGCACAC	60.128	20	TCATTACATGCGGACCAAGA	60.073	20	196	268	463
FSLssr169	Unigene0061079	3810	10597	50.0001	Basigin [Crassostrea gigas]	Neuroplastin OS=Homo sapiens GN=NPTN PE=1 SV=2	--	1	p2	(GT)6	12	3590	3601	TAGCATCTTGGCTGTTGCAG	60.157	20	CGTTTCATTGGTGAAAGGCT	60.11	20	242	3397	3638	GAGTCATTGTTTTGGGGCAT	59.797	20	GTGGCAAAAGAGGAACAAGG	59.711	20	209	3556	3764	GAGTCATTGTTTTGGGGCAT	59.797	20	AAAAGAGGAACAAGGGCACA	59.711	20	204	3556	3759
FSLssr170	Unigene0061091	4122	0	0	Carnitine O-palmitoyltransferase 1, liver isoform [Crassostrea gigas]	Carnitine O-palmitoyltransferase 1, liver isoform OS=Rattus norvegicus GN=Cpt1a PE=1 SV=2	carnitine O-palmitoyltransferase 1 [EC:2.3.1.21]	1	p2	(AT)6	12	1120	1131	TGGGTCTCGAATCAAAGTCC	60.05	20	GGTGGGATAGGAAAAGGACC	59.629	20	219	946	1164	TGGGTCTCGAATCAAAGTCC	60.05	20	TGATGAAGCAACCTTCCCAT	60.461	20	264	946	1209	TGGGTCTCGAATCAAAGTCC	60.05	20	ATGATGAAGCAACCTTCCCA	60.461	20	265	946	1210
FSLssr171	Unigene0062053	2905	33	0.2042	RAS and EF-hand domain-containing-like protein [Crassostrea gigas]	Ras and EF-hand domain-containing protein homolog OS=Mus musculus GN=Rasef PE=2 SV=1	--	2	p2	(AT)6	12	2751	2762	TTGTTTCTGAGCGACAGGTG	60.025	20	TGTTTTTCGTTTGGTGGACA	59.981	20	100	2725	2824	GCCTCTGTGCCATTGTTTCT	60.263	20	TGTTTTTCGTTTGGTGGACA	59.981	20	112	2713	2824	GCCTCTGTGCCATTGTTTCT	60.263	20	CGTTTGGTGGACAATGTTTG	59.857	20	105	2713	2817
FSLssr172	Unigene0062097	7934	32	0.0725	GK23891 [Drosophila willistoni] >gi|194160606|gb|EDW75507.1| GK23891 [Drosophila willistoni]	--	--	1	p2	(AC)6	12	3751	3762	ACGCCATACCAAAGAACCAG	59.993	20	GAACGGGTCACACAAACTGA	59.571	20	276	3665	3940	AGACAGCCAACCAACCAGTC	60.159	20	GAACGGGTCACACAAACTGA	59.571	20	258	3683	3940	ACGCCATACCAAAGAACCAG	59.993	20	TGAACGGGTCACACAAACTG	60.606	20	277	3665	3941
FSLssr173	Unigene0062196	6789	4829	12.7869	Sushi, nidogen and EGF-like domain-containing protein 1 [Crassostrea gigas]	Extracellular domains-containing protein CG31004 OS=Drosophila melanogaster GN=CG31004 PE=1 SV=1	--	4	p2	(GA)7	14	6764	6777
FSLssr174	Unigene0062238	2541	0	0	Septin-7 [Crassostrea gigas]	Septin-7 OS=Mus musculus GN=Sept7 PE=1 SV=1	--	2	p3	(CTG)5	15	350	364	GGAACTTCGGCATTGTTTGT	59.978	20	CCCTTCTCGCTCACTCAGAC	60.135	20	257	318	574	GGAACTTCGGCATTGTTTGT	59.978	20	ACCCTTCTCGCTCACTCAGA	60.135	20	258	318	575	GGAACTTCGGCATTGTTTGT	59.978	20	TTACGCTACCCTTCTCGCTC	59.615	20	265	318	582
FSLssr175	Unigene0062319	3617	0	0	Outer dense fiber protein 3 [Crassostrea gigas]	Outer dense fiber protein 3 OS=Xenopus tropicalis GN=odf3 PE=2 SV=1	--	1	p4	(AAAC)4	16	1266	1281	GGACAAACCTTACCTGCTGC	59.74	20	TGGTTCTTGAGCTCTGTTGG	59.007	20	228	1190	1417	GGACAAACCTTACCTGCTGC	59.74	20	TTGAGCTCTGTTGGAACTGG	59.007	20	222	1190	1411	ACCTTACCTGCTGCTGATGG	60.277	20	TGGTTCTTGAGCTCTGTTGG	59.007	20	222	1196	1417
FSLssr176	Unigene0062913	3048	0	0	Beta-1,4-N-acetylgalactosaminyltransferase bre-4 [Crassostrea gigas]	Beta-1,4-N-acetylgalactosaminyltransferase bre-4 OS=Caenorhabditis briggsae GN=bre-4 PE=3 SV=1	beta-1,4-galactosyltransferase 3 [EC:2.4.1.90 2.4.1.38 2.4.1.-]	1	p3	(CGA)5	15	457	471	CATGACAATGGACCTCAACG	59.96	20	GACGGGTTTCTGGTGTTGAC	60.408	20	174	361	534	TCCGGGTCTTCAACATTCTC	60.05	20	GACGGGTTTCTGGTGTTGAC	60.408	20	271	264	534	GTACCGCAGCTTCTTCCATC	59.843	20	GACGGGTTTCTGGTGTTGAC	60.408	20	222	313	534
FSLssr177	Unigene0062967	1302	1850	25.5431	HMGB-like protein [Crassostrea ariakensis]	High mobility group protein B2 OS=Sus scrofa GN=HMGB2 PE=1 SV=2	high mobility group protein B2	1	p3	(TGA)5	15	744	758	CGACGATGATGATGATGAGG	60.031	20	CGGTGCATGTTGTGTAGCTT	59.788	20	137	692	828	ATACGAGAGGGACATGGCAG	60.096	20	CGGTGCATGTTGTGTAGCTT	59.788	20	239	590	828	AGAGGGACATGGCAGCATAC	60.104	20	CGGTGCATGTTGTGTAGCTT	59.788	20	234	595	828
FSLssr178	Unigene0062978	1810	1275	12.6632	hCG1748923 [Homo sapiens]	Uncharacterized protein C17orf98 OS=Homo sapiens GN=C17orf98 PE=4 SV=1	--	1	c	(TG)9ggagggtgaacagctgttgataattatgtaacg(AT)6	63	592	654	AATAAAACTGAGTGCGCGTG	58.992	20	ACTCCGTCCGTGAACAAATC	59.973	20	145	553	697	AATAAAACTGAGTGCGCGTG	58.992	20	GACTCCGTCCGTGAACAAAT	59.973	20	146	553	698	AATAAAACTGAGTGCGCGTG	58.992	20	CTCCGTCCGTGAACAAATCT	60.111	20	144	553	696
FSLssr179	Unigene0063472	3569	1407	7.087	Protein-L-isoaspartate O-methyltransferase domain-containing protein 2 [Crassostrea gigas]	Protein-L-isoaspartate O-methyltransferase domain-containing protein 1 OS=Pongo abelii GN=PCMTD1 PE=2 SV=1	--	2	p3	(TCA)5	15	2485	2499	GGAAAATGTGGCAAGCTGTT	60.118	20	CTCGGGTAGGGGTCATTGTA	59.807	20	261	2340	2600	TGCTCTCTGGTGTTGCTGTC	60.187	20	CTCGGGTAGGGGTCATTGTA	59.807	20	222	2379	2600	GCTCTCTGGTGTTGCTGTCA	60.187	20	CTCGGGTAGGGGTCATTGTA	59.807	20	221	2380	2600
FSLssr180	Unigene0063902	2528	0	0	Solute carrier family 28 member 3 [Crassostrea gigas]	Solute carrier family 28 member 3 OS=Eptatretus stoutii GN=SLC28A3 PE=2 SV=1	pyrimidine nucleoside transport protein	1	p3	(AAC)5	15	2414	2428	CCTGCATCGCTGGTCTATTT	60.235	20	CATTCACACACCACTTTCGC	60.16	20	269	2198	2466	CATCACTCCGTGTGAAGTGG	60.154	20	AAGTCTCGTCACACTCCCGT	59.756	20	127	2368	2494	CATCACTCCGTGTGAAGTGG	60.154	20	AAAGTCTCGTCACACTCCCG	60.298	20	128	2368	2495
FSLssr181	Unigene0064169	3141	11993	68.6393	phosphoserine aminotransferase 1 isoform 1 [Haliotis discus discus]	Phosphoserine aminotransferase OS=Mus musculus GN=Psat1 PE=1 SV=1	phosphoserine aminotransferase [EC:2.6.1.52]	2	p2	(AT)6	12	2057	2068	AAAGAAATTCGTGCCTTGGA	59.685	20	TGAAAGGATTTACAGCAGCA	57.1	20	204	1911	2114	AAGAAATTCGTGCCTTGGAA	59.685	20	TGAAAGGATTTACAGCAGCA	57.1	20	203	1912	2114	AAAGAAATTCGTGCCTTGGA	59.685	20	AAAGGATTTACAGCAGCAAACA	58.945	22	202	1911	2112
FSLssr182	Unigene0064637	6452	0	0	Protein lap4 [Crassostrea gigas]	Protein lap4 OS=Drosophila melanogaster GN=scrib PE=1 SV=1	--	1	p3	(CAT)5	15	4677	4691	GTGAGGAGTATCTCTGCGCC	59.981	20	GAGCAGTTGCCAAAGGAGAC	59.997	20	273	4584	4856	CATCATCAATTTCTGGCACG	60.073	20	GAGCAGTTGCCAAAGGAGAC	59.997	20	229	4628	4856	GTGAGGAGTATCTCTGCGCC	59.981	20	TGACTCTGATCGTGAGCCTG	60.138	20	142	4584	4725
FSLssr183	Unigene0064785	3355	0	0	AGAP002737-PA [Anopheles gambiae str. PEST] >gi|333467991|gb|EAA07771.5| AGAP002737-PA [Anopheles gambiae str. PEST]	DNA ligase 1 OS=Dictyostelium discoideum GN=lig1 PE=3 SV=1	--	1	p3	(AGA)7	21	402	422	AGAAAGGTGGGGAAGACGAT	59.935	20	AGAGAAGTTGTTCCGAGCGA	60.134	20	229	298	526	AGAAAGGTGGGGAAGACGAT	59.935	20	AAGTTGTTCCGAGCGATGTT	59.74	20	225	298	522	AGAAAGGTGGGGAAGACGAT	59.935	20	GAAGTTGTTCCGAGCGATGT	60.263	20	226	298	523
FSLssr184	Unigene0064806	2526	0	0	6-phosphofructo-2-kinase/fructose-2,6-biphosphatase 3 [Crassostrea gigas]	6-phosphofructo-2-kinase/fructose-2,6-bisphosphatase OS=Gallus gallus PE=2 SV=2	6-phosphofructo-2-kinase / fructose-2,6-bisphosphatase [EC:2.7.1.105 3.1.3.46]	1	p2	(GT)6	12	2304	2315	GAGTTTCTGGCAGAGAGGGA	59.53	20	TGTATGCGCATCAATGGAGT	60.104	20	196	2276	2471	TGGCAAGTCTGAAAGCATGT	59.445	20	TGTATGCGCATCAATGGAGT	60.104	20	263	2209	2471	GGCAAGTCTGAAAGCATGTG	59.445	20	TGTATGCGCATCAATGGAGT	60.104	20	262	2210	2471
FSLssr185	Unigene0064867	3363	0	0	Receptor-type tyrosine-protein phosphatase T [Crassostrea gigas]	Receptor-type tyrosine-protein phosphatase kappa OS=Homo sapiens GN=PTPRK PE=1 SV=2	protein tyrosine phosphatase, receptor type, K [EC:3.1.3.48]	1	p2	(TA)6	12	3239	3250	GCCATCATCAGCACTCGTAA	59.83	20	GGGTGGCATAGTAGCGAGAT	59.178	20	278	3075	3352	TAGCCATCATCAGCACTCGT	59.425	20	GGGTGGCATAGTAGCGAGAT	59.178	20	280	3073	3352	AGCCATCATCAGCACTCGTA	59.425	20	GGGTGGCATAGTAGCGAGAT	59.178	20	279	3074	3352
FSLssr186	Unigene0064873	7226	1617	4.0228	Leucine-rich repeat-containing protein 16A [Crassostrea gigas]	Leucine-rich repeat-containing protein 16A OS=Homo sapiens GN=LRRC16A PE=1 SV=1	--	1	c	(TC)6tata(TG)6	28	5308	5335	CGCATCTTACTGTTGCAGTCTT	59.585	22	CATGCACACCTTTCCATGTC	59.967	20	263	5154	5416	CGCATCTTACTGTTGCAGTCTT	59.585	22	ATGCACACCTTTCCATGTCA	59.967	20	262	5154	5415	CGCATCTTACTGTTGCAGTCTT	59.585	22	GAGTCAGCACATGCACACCT	59.905	20	272	5154	5425
FSLssr187	Unigene0064874	4812	0	0	Kinesin-like protein KIFC3 [Crassostrea gigas]	Kinesin-like protein KIFC3 OS=Homo sapiens GN=KIFC3 PE=1 SV=4	kinesin family member C2/C3	1	p2	(TC)6	12	2195	2206	GCCTGCTTTGGACAAAATGT	60.118	20	TTGTTATGATTGGTTTGGCA	57.48	20	204	2061	2264	GCCTGCTTTGGACAAAATGT	60.118	20	TGTTGTTATGATTGGTTTGGC	58.4	21	206	2061	2266	GCCTGCTTTGGACAAAATGT	60.118	20	GTTGTTATGATTGGTTTGGCA	58.4	21	205	2061	2265
FSLssr188	Unigene0064875	6833	0	0	Squamous cell carcinoma antigen recognized by T-cells 3 [Crassostrea gigas]	Squamous cell carcinoma antigen recognized by T-cells 3 OS=Pongo abelii GN=SART3 PE=2 SV=1	--	1	p2	(TC)6	12	4216	4227	GCCTGCTTTGGACAAAATGT	60.118	20	TTGTTATGATTGGTTTGGCA	57.48	20	204	4082	4285	GCCTGCTTTGGACAAAATGT	60.118	20	TGTTGTTATGATTGGTTTGGC	58.4	21	206	4082	4287	GCCTGCTTTGGACAAAATGT	60.118	20	GTTGTTATGATTGGTTTGGCA	58.4	21	205	4082	4286
FSLssr189	Unigene0064876	4784	0	0	Kinesin-like protein KIFC3 [Crassostrea gigas]	Kinesin-like protein KIFC3 OS=Homo sapiens GN=KIFC3 PE=1 SV=4	kinesin family member C2/C3	1	p2	(TC)6	12	2167	2178	GCCTGCTTTGGACAAAATGT	60.118	20	TTGTTATGATTGGTTTGGCA	57.48	20	204	2033	2236	GCCTGCTTTGGACAAAATGT	60.118	20	TGTTGTTATGATTGGTTTGGC	58.4	21	206	2033	2238	GCCTGCTTTGGACAAAATGT	60.118	20	GTTGTTATGATTGGTTTGGCA	58.4	21	205	2033	2237
FSLssr190	Unigene0064877	9006	8728	17.4219	Solute carrier organic anion transporter family member 5A1 [Crassostrea gigas]	Solute carrier organic anion transporter family member 5A1 OS=Homo sapiens GN=SLCO5A1 PE=2 SV=2	solute carrier organic anion transporter family, member 3A	1	p2	(TG)7	14	2347	2360	CTGGAAGGAAAGCGCTAGAA	59.724	20	CCCAGTATCTGCTTACCTCACA	59.262	22	280	2148	2427	TGGAAGGAAAGCGCTAGAAT	59.067	20	CCCAGTATCTGCTTACCTCACA	59.262	22	279	2149	2427	CTGGAAGGAAAGCGCTAGAA	59.724	20	CCCAGTATCTGCTTACCTCACAT	59.556	23	280	2148	2427
FSLssr191	Unigene0064898	2541	367	2.5964	AAEL001051-PA [Aedes aegypti]	--	--	1	p4	(TATT)4	16	1811	1826	TCCTTGGTGTTAATGTGCCA	59.964	20	CAAACTTTCTGAAGCCCTGC	59.993	20	179	1765	1943	TCCTTGGTGTTAATGTGCCA	59.964	20	CTTTCTGAAGCCCTGCTGTC	60.134	20	175	1765	1939	TCCTTGGTGTTAATGTGCCA	59.964	20	AACTTTCTGAAGCCCTGCTG	59.615	20	177	1765	1941
FSLssr192	Unigene0064909	2695	1612	10.7527	IQ and AAA domain-containing protein 1 [Crassostrea gigas]	IQ and AAA domain-containing protein 1 OS=Homo sapiens GN=IQCA1 PE=2 SV=1	--	1	p3	(AAG)8	24	843	866	ACGGAGAACTTCGCTCAGAA	60.134	20	CCCTGCATTACAAGCTCCTC	59.836	20	278	695	972	ACGGAGAACTTCGCTCAGAA	60.134	20	TCCCTGCATTACAAGCTCCT	59.836	20	279	695	973	ACGGAGAACTTCGCTCAGAA	60.134	20	TTCCCTGCATTACAAGCTCC	60.214	20	280	695	974
FSLssr193	Unigene0064969	4140	0	0	Lymphocyte cytosolic protein 2 [Crassostrea gigas]	B-cell linker protein OS=Rattus norvegicus GN=Blnk PE=2 SV=1	B-cell linker	1	p2	(AT)6	12	1825	1836	CACCACTACCTCCACCATCA	59.388	20	GCTGCACTGTGATCCAAAAA	59.847	20	271	1726	1996	CACCACTACCTCCACCATCA	59.388	20	AGCTGCACTGTGATCCAAAA	59.445	20	272	1726	1997	CACCACTACCTCCACCATCAT	59.712	21	GCTGCACTGTGATCCAAAAA	59.847	20	271	1726	1996
FSLssr194	Unigene0064970	4691	0	0	B-cell linker protein [Danio rerio] >gi|21700297|gb|AAM75808.1|AF388205_1 Blnk [Danio rerio]	B-cell linker protein OS=Gallus gallus GN=BLNK PE=1 SV=1	B-cell linker	1	p2	(AT)6	12	2376	2387	CACCACTACCTCCACCATCA	59.388	20	GCTGCACTGTGATCCAAAAA	59.847	20	271	2277	2547	CACCACTACCTCCACCATCA	59.388	20	AGCTGCACTGTGATCCAAAA	59.445	20	272	2277	2548	CACCACTACCTCCACCATCAT	59.712	21	GCTGCACTGTGATCCAAAAA	59.847	20	271	2277	2547
FSLssr195	Unigene0064971	5982	0	0	Lymphocyte cytosolic protein 2 [Crassostrea gigas]	B-cell linker protein OS=Mus musculus GN=Blnk PE=1 SV=1	B-cell linker	2	p2	(AT)6	12	3667	3678	CACCACTACCTCCACCATCA	59.388	20	GCTGCACTGTGATCCAAAAA	59.847	20	271	3568	3838	CACCACTACCTCCACCATCA	59.388	20	AGCTGCACTGTGATCCAAAA	59.445	20	272	3568	3839	CACCACTACCTCCACCATCAT	59.712	21	GCTGCACTGTGATCCAAAAA	59.847	20	271	3568	3838
FSLssr196	Unigene0064996	3076	0	0	E3 ubiquitin-protein ligase Hakai [Crassostrea gigas]	E3 ubiquitin-protein ligase Hakai OS=Mus musculus GN=Cbll1 PE=1 SV=1	--	1	p3	(TTG)6	18	2392	2409	TGAGGGGTCAAACGGTAAAG	59.964	20	CGACGCACGTACTTATCGAA	59.895	20	276	2334	2609	TGAGGGGTCAAACGGTAAAG	59.964	20	ATCCTTCCCACCATCAACAG	59.779	20	134	2334	2467	GGGTCAAACGGTAAAGGTGA	59.83	20	CGACGCACGTACTTATCGAA	59.895	20	272	2338	2609
FSLssr197	Unigene0065037	3839	0	0	antifreeze glycoprotein precursor [Boreogadus saida]	Mucin-5AC (Fragments) OS=Homo sapiens GN=MUC5AC PE=1 SV=3	--	2	p2	(TC)6	12	3828	3839
FSLssr198	Unigene0065089	3242	36	0.1996	Kinesin-like protein KIF13A, partial [Crassostrea gigas]	Kinesin-like protein KIF13A OS=Mus musculus GN=Kif13a PE=1 SV=1	kinesin family member 1/13/14	1	p3	(TGT)5	15	360	374	TTCTTGGAAAGGTGGTGAGG	60.081	20	CTTTTGCTAGATGGAAGCGG	59.975	20	276	315	590	CAACCTGAAACACATCGTGG	60.001	20	GCAACACCTCACCAATCTCA	59.682	20	192	208	399	CAACCTGAAACACATCGTGG	60.001	20	TGCAACACCTCACCAATCTC	59.682	20	193	208	400
FSLssr199	Unigene0065090	3284	55	0.3011	Kinesin-like protein KIF13A, partial [Crassostrea gigas]	Kinesin-like protein KIF13A OS=Mus musculus GN=Kif13a PE=1 SV=1	kinesin family member 1/13/14	1	p3	(TGT)5	15	360	374	TTCTTGGAAAGGTGGTGAGG	60.081	20	CTTTTGCTAGATGGAAGCGG	59.975	20	276	315	590	CAACCTGAAACACATCGTGG	60.001	20	GCAACACCTCACCAATCTCA	59.682	20	192	208	399	CAACCTGAAACACATCGTGG	60.001	20	TGCAACACCTCACCAATCTC	59.682	20	193	208	400
FSLssr200	Unigene0065103	4352	0	0	hypothetical protein CGI_10011657 [Crassostrea gigas]	--	--	1	c	(AC)6atgtataccaaacataaatccattgggaccaatgaa(AC)6	60	1505	1564	TTTCACCCTTTTCCTGCAAC	60.088	20	TTGTCGCAGACAAACCAAAG	59.881	20	267	1446	1712	TTTCACCCTTTTCCTGCAAC	60.088	20	GTTGTCGCAGACAAACCAAA	59.74	20	268	1446	1713	TTTCACCCTTTTCCTGCAAC	60.088	20	TGTCGCAGACAAACCAAAGA	60.427	20	266	1446	1711
FSLssr201	Unigene0065117	2903	2361	14.6205	toll-like receptor i [Mytilus galloprovincialis]	Protein toll OS=Drosophila melanogaster GN=Tl PE=1 SV=1	--	1	p3	(GAC)5	15	2229	2243	CTCGTTCTTCTGAGGATGGC	59.95	20	TCACACAGTCTGGACAAGGC	59.872	20	133	2201	2333	GTGCTCATCACACCTGGCTA	59.862	20	TCCTCCACGTCGTTATCCTC	60.073	20	191	2108	2298	ACCTCCCAGCAAGACAAGAA	59.844	20	TCCTCCACGTCGTTATCCTC	60.073	20	274	2025	2298
FSLssr202	Unigene0065137	2216	983	7.9744	Calmodulin-like protein 4 [Crassostrea gigas]	Calmodulin-like protein 4 OS=Homo sapiens GN=CALML4 PE=2 SV=3	--	1	p2	(TA)6	12	1068	1079	GTCGAACATACCCAGACGGT	59.851	20	CCATATTTTGTGTTGGGTTGG	59.961	21	145	987	1131	ACCGACTGTCGAACATACCC	59.851	20	CCATATTTTGTGTTGGGTTGG	59.961	21	152	980	1131	TGTCACCGACTGTCGAACAT	60.162	20	CCATATTTTGTGTTGGGTTGG	59.961	21	156	976	1131
FSLssr203	Unigene0065141	2932	0	0	Importin subunit beta-1 [Crassostrea gigas]	Tensin-1 OS=Homo sapiens GN=TNS1 PE=1 SV=2	--	1	p3	(CAG)5	15	2108	2122	ACCAGTCACGCTCTTTCCAG	60.444	20	CCAGTTGCTTCTCCTGCTCT	59.745	20	264	1922	2185	TGCCATATCGCCCAGACTAT	60.457	20	CCAGTTGCTTCTCCTGCTCT	59.745	20	165	2021	2185	ACGCTGGAGCGTGAAGTTAC	60.462	20	CCAGTTGCTTCTCCTGCTCT	59.745	20	244	1942	2185
FSLssr204	Unigene0065165	6222	3042	8.7891	virilizer-like protein [Crassostrea gigas]	Protein virilizer homolog OS=Homo sapiens GN=KIAA1429 PE=1 SV=2	--	1	p3	(GAG)6	18	5945	5962	TTGCAATTCCAGCACAGTTC	59.847	20	CATGTGTCGTCCACCATCTC	59.962	20	200	5794	5993	TTGCAATTCCAGCACAGTTC	59.847	20	GTCCACCATCTCTTCCCTGA	60.048	20	192	5794	5985	TTGCAATTCCAGCACAGTTC	59.847	20	GAATGATCGCATGTGTCGTC	60.088	20	209	5794	6002
FSLssr205	Unigene0065167	2822	0	0	ReO_6 [Oryzias latipes]	--	--	2	p2	(GT)6	12	1582	1593	CGGTAAGTCAAACGAACCGT	60.03	20	ACAGGTATGATGACACGCCA	59.992	20	251	1432	1682	CGGTAAGTCAAACGAACCGT	60.03	20	CAGGTATGATGACACGCCAG	60.136	20	250	1432	1681	CGGTAAGTCAAACGAACCGT	60.03	20	GTATGATGACACGCCAGCAC	60.152	20	247	1432	1678
FSLssr206	Unigene0065176	2475	861	6.2538	flocculin [Trichomonas vaginalis G3]	Cell wall integrity and stress response component 2 OS=Saccharomyces cerevisiae (strain ATCC 204508 / S288c) GN=WSC2 PE=1 SV=1	--	1	p2	(TA)6	12	2084	2095	TGTGCAGACTGACGCAATTT	60.459	20	ATGGCGAAGATGAAAACCTC	59.129	20	235	1971	2205	TGCAGACTGACGCAATTTTT	59.469	20	ATGGCGAAGATGAAAACCTC	59.129	20	233	1973	2205	GCAGACTGACGCAATTTTTG	59.469	20	ATGGCGAAGATGAAAACCTC	59.129	20	232	1974	2205
FSLssr207	Unigene0065196	5801	0	0	chondroitin beta-1,4-N-acetyl galactosaminyl transferase 1 [Culex quinquefasciatus] >gi|167866232|gb|EDS29615.1| chondroitin beta-1,4-N-acetyl galactosaminyl transferase 1 [Culex quinquefasciatus]	Chondroitin sulfate N-acetylgalactosaminyltransferase 2 OS=Mus musculus GN=Csgalnact2 PE=2 SV=1	N-acetylgalactosaminyltransferase I [EC:2.4.1.174]	1	p2	(GT)6	12	108	119	GTGGAGTCTGTGGAAAGGGA	60.088	20	CGATAGAATTCGCTTCCTGC	59.945	20	247	12	258	GTGGAGTCTGTGGAAAGGGA	60.088	20	CAGCCGATAGAATTCGCTTC	59.945	20	251	12	262	TGTGGTGGAGTCTGTGGAAA	60.129	20	CGATAGAATTCGCTTCCTGC	59.945	20	251	8	258
FSLssr208	Unigene0065207	3179	158	0.8935	Collagen alpha-4(VI) chain [Crassostrea gigas]	Collagen alpha-1(XIV) chain OS=Mus musculus GN=Col14a1 PE=2 SV=2	--	1	p2	(GT)7	14	179	192	TGAACAAACCTCGTAAAAGCA	58.476	21	TGGGCAACTACAAATCAGCA	60.257	20	118	112	229	CTGAACAAACCTCGTAAAAGCA	59.442	22	TGGGCAACTACAAATCAGCA	60.257	20	119	111	229	TGAACAAACCTCGTAAAAGCAG	59.442	22	TGGGCAACTACAAATCAGCA	60.257	20	118	112	229
FSLssr209	Unigene0065222	2828	1801	11.4485	antigen 38 [Trypanosoma cruzi]	Splicing factor, arginine/serine-rich 15 (Fragment) OS=Rattus norvegicus GN=Scaf4 PE=2 SV=1	homeobox protein DLX1/4/6	2	p2	(GA)6	12	563	574	TAGAGATGGAGGAGGTGGGA	59.606	20	AAGACCCTACCCATATCGCC	60.173	20	272	537	808	TAGAGATGGAGGAGGTGGGA	59.606	20	CTCAACGTGCCTTCCACATA	59.716	20	244	537	780	AGAGATGGAGGAGGTGGGAG	60.605	20	AAGACCCTACCCATATCGCC	60.173	20	271	538	808
FSLssr210	Unigene0065222	2828	1801	11.4485	antigen 38 [Trypanosoma cruzi]	Splicing factor, arginine/serine-rich 15 (Fragment) OS=Rattus norvegicus GN=Scaf4 PE=2 SV=1	homeobox protein DLX1/4/6	2	p2	(GA)6	12	563	574	TAGAGATGGAGGAGGTGGGA	59.606	20	AAGACCCTACCCATATCGCC	60.173	20	272	537	808	TAGAGATGGAGGAGGTGGGA	59.606	20	CTCAACGTGCCTTCCACATA	59.716	20	244	537	780	AGAGATGGAGGAGGTGGGAG	60.605	20	AAGACCCTACCCATATCGCC	60.173	20	271	538	808
FSLssr211	Unigene0065224	3791	1340	6.3542	Glutamate receptor 1 [Harpegnathos saltator]	Glutamate receptor 1 OS=Rattus norvegicus GN=Gria1 PE=1 SV=2	glutamate receptor, ionotropic, invertebrate	1	p2	(GA)6	12	2063	2074	TCACCAAACTGTCCTCATCG	59.676	20	CTTTCCCCGTTTGTAGTCCA	59.964	20	250	1860	2109	TCCTCGTGTATGTGTGGGTG	60.44	20	AAGTGGCCAGGTTGTATTCG	59.993	20	113	2039	2151	TCACCAAACTGTCCTCATCG	59.676	20	ACCCTACTTTCCCCGTTTGT	59.729	20	256	1860	2115
FSLssr212	Unigene0065225	3228	0	0	Glutamate receptor 1 [Harpegnathos saltator]	Glutamate receptor 1 OS=Rattus norvegicus GN=Gria1 PE=1 SV=2	glutamate receptor, ionotropic, AMPA 1	1	p2	(GA)6	12	1500	1511	TCACCAAACTGTCCTCATCG	59.676	20	CTTTCCCCGTTTGTAGTCCA	59.964	20	250	1297	1546	TCCTCGTGTATGTGTGGGTG	60.44	20	AAGTGGCCAGGTTGTATTCG	59.993	20	113	1476	1588	TCACCAAACTGTCCTCATCG	59.676	20	ACCCTACTTTCCCCGTTTGT	59.729	20	256	1297	1552
FSLssr213	Unigene0065380	4718	0	0	Sar1 [Drosophila silvestris]	GTP-binding protein SAR1b OS=Mus musculus GN=Sar1b PE=1 SV=1	GTP-binding protein SAR1 [EC:3.6.5.-]	1	p2	(CA)9	18	3856	3873	TGCTCACAGTGATTTGTGGC	60.885	20	GGACCTGACTGAAACCCTGA	60.088	20	225	3737	3961	GCTCACAGTGATTTGTGGCA	60.885	20	GGACCTGACTGAAACCCTGA	60.088	20	224	3738	3961	TGCTCACAGTGATTTGTGGC	60.885	20	GTGCAACTGGACCTGACTGA	59.872	20	233	3737	3969
FSLssr214	Unigene0065382	4940	0	0	GTP-binding protein SAR1b [Crassostrea gigas]	GTP-binding protein SAR1b OS=Mus musculus GN=Sar1b PE=1 SV=1	GTP-binding protein SAR1 [EC:3.6.5.-]	2	p2	(AG)7	14	4567	4580	TGTGAAGAAGCGTGGTCTTG	60.025	20	AGGCAAGACTTCTTGAGGCA	60.134	20	159	4481	4639	TGCTGAGCCATTCTGTCATC	59.95	20	AGGCAAGACTTCTTGAGGCA	60.134	20	187	4453	4639	CACATGCTGAGCCATTCTGT	59.862	20	AGGCAAGACTTCTTGAGGCA	60.134	20	191	4449	4639
FSLssr215	Unigene0065503	2034	156	1.3788	GA20057 [Drosophila pseudoobscura pseudoobscura] >gi|195170617|ref|XP_002026108.1| GL16087 [Drosophila persimilis] >gi|54641219|gb|EAL29969.1| GA20057 [Drosophila pseudoobscura pseudoobscura] >gi|194110988|gb|EDW33031.1| GL16087 [Drosophila persimilis]	Arrestin domain-containing protein 5 OS=Mus musculus GN=Arrdc5 PE=2 SV=1	--	1	p2	(TG)10	20	1810	1829	TTGAAGCTTTTGCCGACTTT	59.996	20	CACTCAAAACACATGCCCAC	60.008	20	259	1659	1917	TTGAAGCTTTTGCCGACTTT	59.996	20	ACTCAAAACACATGCCCACA	60.008	20	258	1659	1916	ATGACACCAACATCGCTGAA	60.12	20	ACTCAAAACACATGCCCACA	60.008	20	227	1690	1916
FSLssr216	Unigene0065507	4097	19	0.0834	hypothetical protein CGI_10008855 [Crassostrea gigas]	--	--	1	p2	(TA)6	12	321	332	TCATGGCGGAATCAAACATA	59.891	20	CTCCTGAAGAAAGGGTGCTG	59.982	20	200	226	425	TCATGGCGGAATCAAACATA	59.891	20	TCCTGAAGAAAGGGTGCTGT	59.844	20	199	226	424	TCATGGCGGAATCAAACATA	59.891	20	CCTGAAGAAAGGGTGCTGTC	59.844	20	198	226	423
FSLssr217	Unigene0065525	4592	80	0.3132	Protein regulator of cytokinesis 1 [Crassostrea gigas]	Protein regulator of cytokinesis 1 OS=Homo sapiens GN=PRC1 PE=1 SV=2	--	1	p2	(AC)7	14	3854	3867	TGTCTTGCTTACTCACCCCC	60.111	20	CATAAGTTGCCCTGGAGCAT	60.096	20	206	3687	3892	GCTTCGTCTGGACCTACTGG	59.867	20	TGTTTGTGGTGTGTGTGGTG	59.923	20	183	3826	4008	TGTCTTGCTTACTCACCCCC	60.111	20	AGTTGGCATAAGTTGCCCTG	60.132	20	212	3687	3898
FSLssr218	Unigene0065526	6758	19933	53.0234	Monocarboxylate transporter 12 [Crassostrea gigas]	Monocarboxylate transporter 14 OS=Mus musculus GN=Slc16a14 PE=2 SV=1	--	1	p2	(AT)6	12	3648	3659	TGCCAGGAAAAGAAAAAGGTT	60.095	21	TGAAATGCCATGAAGTGGAA	60.049	20	218	3544	3761	TGCCAGGAAAAGAAAAAGGTT	60.095	21	AATGCCATGAAGTGGAAAGG	59.933	20	215	3544	3758	TGCCAGGAAAAGAAAAAGGTT	60.095	21	CATGAAATGCCATGAAGTGG	59.924	20	220	3544	3763
FSLssr219	Unigene0065590	9721	36	0.0666	Collagen alpha-3(VI) chain [Crassostrea gigas]	Collagen alpha-3(VI) chain OS=Homo sapiens GN=COL6A3 PE=1 SV=5	--	1	p2	(TC)6	12	8910	8921	ATAGTCAGCGAACCACAGGG	60.134	20	CATGTACAGCTGTGGGGATG	59.984	20	271	8785	9055	AACCACAGGGAACAAAGCAG	60.149	20	CATGTACAGCTGTGGGGATG	59.984	20	261	8795	9055	ATAGTCAGCGAACCACAGGG	60.134	20	TACAGTCCAGCGTTGACAGC	60.056	20	245	8785	9029
FSLssr220	Unigene0065591	6695	273	0.733	beta integrin subunit [Biomphalaria glabrata]	Integrin beta-PS OS=Drosophila melanogaster GN=mys PE=1 SV=3	integrin beta 1	1	p2	(TG)8	16	3198	3213	TGCAGTCAATATGCAGGGTT	59.152	20	CCTCTCATACATGCACGCAA	60.834	20	216	3022	3237	CATGCATGTACTCGGTAGCAA	59.767	21	CCTCTCATACATGCACGCAA	60.834	20	271	2967	3237	CATGCATGTACTCGGTAGCAA	59.767	21	ACCCTCTCATACATGCACGC	61.099	20	273	2967	3239
FSLssr221	Unigene0065592	6678	140	0.3769	beta integrin subunit [Biomphalaria glabrata]	Integrin beta-PS OS=Drosophila melanogaster GN=mys PE=1 SV=3	integrin beta 1	1	p2	(TG)8	16	3198	3213	TGCAGTCAATATGCAGGGTT	59.152	20	CCTCTCATACATGCACGCAA	60.834	20	216	3022	3237	CATGCATGTACTCGGTAGCAA	59.767	21	CCTCTCATACATGCACGCAA	60.834	20	271	2967	3237	CATGCATGTACTCGGTAGCAA	59.767	21	ACCCTCTCATACATGCACGC	61.099	20	273	2967	3239
FSLssr222	Unigene0065623	3391	50	0.2651	sorting nexin 11 [Xenopus laevis] >gi|51258243|gb|AAH79983.1| MGC81212 protein [Xenopus laevis]	Sorting nexin-3 OS=Rattus norvegicus GN=Snx3 PE=1 SV=1	--	1	p3	(TGT)6	18	2949	2966	AAAGCTAGCAAGCGCCATAG	59.785	20	CAGCTGGATGTGAGGAAACA	59.831	20	256	2837	3092	ATGTAAAGCTAGCAAGCGCC	59.658	20	CAGCTGGATGTGAGGAAACA	59.831	20	260	2833	3092	GTAAAGCTAGCAAGCGCCAT	59.658	20	CAGCTGGATGTGAGGAAACA	59.831	20	258	2835	3092
FSLssr223	Unigene0065624	3414	216	1.1374	sorting nexin 11 [Xenopus laevis] >gi|51258243|gb|AAH79983.1| MGC81212 protein [Xenopus laevis]	Sorting nexin-3 OS=Rattus norvegicus GN=Snx3 PE=1 SV=1	--	1	p3	(TGT)6	18	2972	2989	AAAGCTAGCAAGCGCCATAG	59.785	20	CAGCTGGATGTGAGGAAACA	59.831	20	256	2860	3115	ATGTAAAGCTAGCAAGCGCC	59.658	20	CAGCTGGATGTGAGGAAACA	59.831	20	260	2856	3115	GTAAAGCTAGCAAGCGCCAT	59.658	20	CAGCTGGATGTGAGGAAACA	59.831	20	258	2858	3115
FSLssr224	Unigene0065635	3803	141	0.6665	Toll-like receptor 2 type-2 [Crassostrea gigas]	Toll-like receptor 2 type-2 OS=Gallus gallus GN=TLR2-2 PE=2 SV=1	toll-like recepto 3	1	p2	(TG)8	16	3627	3642	GCTGTCCTTTGGAACTTTGC	59.859	20	CGCGTTCGTAGTTTACAAAACA	60.216	22	272	3531	3802	GCATGCGTGTATGAATGAGC	60.259	20	CGCGTTCGTAGTTTACAAAACA	60.216	22	201	3602	3802	CAGGCAACGAATACCTGTGA	59.716	20	CGCGTTCGTAGTTTACAAAACA	60.216	22	245	3558	3802
FSLssr225	Unigene0065636	3602	82	0.4092	Toll-like receptor 2 type-2 [Crassostrea gigas]	Toll-like receptor 2 type-2 OS=Gallus gallus GN=TLR2-2 PE=2 SV=1	toll-like recepto 3	1	p2	(TG)8	16	3426	3441	GCTGTCCTTTGGAACTTTGC	59.859	20	CGCGTTCGTAGTTTACAAAACA	60.216	22	272	3330	3601	GCATGCGTGTATGAATGAGC	60.259	20	CGCGTTCGTAGTTTACAAAACA	60.216	22	201	3401	3601	CAGGCAACGAATACCTGTGA	59.716	20	CGCGTTCGTAGTTTACAAAACA	60.216	22	245	3357	3601
FSLssr226	Unigene0065640	5490	158	0.5174	proteophosphoglycan ppg4 [Leishmania major strain Friedlin] >gi|323363676|emb|CBZ12681.1| proteophosphoglycan ppg4 [Leishmania major strain Friedlin]	Flocculation protein FLO11 OS=Saccharomyces cerevisiae (strain ATCC 204508 / S288c) GN=MUC1 PE=1 SV=2	--	2	p3	(TGC)6	18	3574	3591	GCACAACTGTAACGAAGCGA	60.058	20	CAAAAACGGAGGAGAAGCAG	59.986	20	245	3538	3782	GCACAACTGTAACGAAGCGA	60.058	20	GAAGCAGATGCATCCTGTGA	59.95	20	232	3538	3769	GCACAACTGTAACGAAGCGA	60.058	20	GAGCAAAGGATACGAACCCA	60.074	20	200	3538	3737
FSLssr227	Unigene0065666	7322	10117	24.839	Receptor-type tyrosine-protein phosphatase kappa [Crassostrea gigas]	Receptor-type tyrosine-protein phosphatase kappa OS=Homo sapiens GN=PTPRK PE=1 SV=2	protein tyrosine phosphatase, receptor type, K [EC:3.1.3.48]	2	p2	(AC)6	12	7099	7110	CGAGTTTTCCCACTCGTCAT	60.111	20	TTGGCAAGTGTAAGTGCAGG	59.904	20	131	7049	7179	CGAGTTTTCCCACTCGTCAT	60.111	20	AGGTCAACCATCGAGGTCAG	60.112	20	114	7049	7162	CGCTTTCTTTGATTTACGCC	59.853	20	TTGGCAAGTGTAAGTGCAGG	59.904	20	251	6929	7179
FSLssr228	Unigene0065679	3477	642	3.3193	Cytochrome P450 2C8 [Crassostrea gigas]	Cytochrome P450 2B5 OS=Oryctolagus cuniculus GN=CYP2B5 PE=2 SV=1	cytochrome P450, family 2, subfamily B [EC:1.14.14.1]	1	p4	(ACGC)5	20	3348	3367	GCACATTATGATGCTGGCAA	60.642	20	TTTCCACGAACGCACATAAA	60.111	20	199	3243	3441	GCACATTATGATGCTGGCAA	60.642	20	TAATTTTCCACGAACGCACA	60.111	20	203	3243	3445	GCACATTATGATGCTGGCAA	60.642	20	TTTTCCACGAACGCACATAA	60.111	20	200	3243	3442
FSLssr229	Unigene0065684	3270	2936	16.1407	Cadherin EGF LAG seven-pass G-type receptor 3 [Crassostrea gigas]	Protocadherin-15 OS=Homo sapiens GN=PCDH15 PE=1 SV=2	--	1	p2	(GT)6	12	3034	3045	TAGCCTCTGAAACCGTTTGG	60.241	20	TCACACGCACACAGACACAT	59.772	20	209	2892	3100	TAACCGTCATGCACCTGTGT	60.032	20	TCCTGTCAAGTCCCACCTTT	59.549	20	184	2967	3150	TAACCGTCATGCACCTGTGT	60.032	20	TTCCTGTCAAGTCCCACCTT	59.549	20	185	2967	3151
FSLssr230	Unigene0065685	3274	79	0.4338	Hepatocyte growth factor-regulated tyrosine kinase substrate [Crassostrea gigas]	Hepatocyte growth factor-regulated tyrosine kinase substrate OS=Homo sapiens GN=HGS PE=1 SV=1	hepatocyte growth factor-regulated tyrosine kinase substrate	1	p3	(CCA)5	15	2431	2445	CAGATGGGTCCACCTTCAGT	59.962	20	CTGGTGTTGTGGTATGGGTG	59.72	20	114	2388	2501	CAGATGGGTCCACCTTCAGT	59.962	20	CATATGCTTGCAAAGGACCA	59.688	20	187	2388	2574	CAGATGGGTCCACCTTCAGT	59.962	20	GACTCAGCTTGCTGGTGTTG	59.622	20	125	2388	2512
FSLssr231	Unigene0065686	3382	119	0.6325	Hepatocyte growth factor-regulated tyrosine kinase substrate [Crassostrea gigas]	Hepatocyte growth factor-regulated tyrosine kinase substrate OS=Bos taurus GN=HGS PE=2 SV=1	hepatocyte growth factor-regulated tyrosine kinase substrate	1	p3	(CCA)5	15	2539	2553	CAGATGGGTCCACCTTCAGT	59.962	20	CTGGTGTTGTGGTATGGGTG	59.72	20	114	2496	2609	CAGATGGGTCCACCTTCAGT	59.962	20	CATATGCTTGCAAAGGACCA	59.688	20	187	2496	2682	CAGATGGGTCCACCTTCAGT	59.962	20	GACTCAGCTTGCTGGTGTTG	59.622	20	125	2496	2620
FSLssr232	Unigene0065693	9868	0	0	RNA-binding motif, single-stranded-interacting protein 3 [Crassostrea gigas]	Protein alan shepard OS=Drosophila sechellia GN=shep PE=3 SV=1	--	1	p2	(GA)7	14	9013	9026	TTTCACAATGGAAGGGAAGG	59.903	20	GTGAACACGTTGTCCAGTGC	60.211	20	232	8855	9086	TTTCACAATGGAAGGGAAGG	59.903	20	CTGCAGGATTTGTGAACACG	60.301	20	243	8855	9097	TTTCACAATGGAAGGGAAGG	59.903	20	CGTTGTCCAGTGCTGTTCAC	60.357	20	225	8855	9079
FSLssr233	Unigene0065699	3232	54	0.3004	hypothetical protein CGI_10003447 [Crassostrea gigas]	--	--	1	p3	(TGG)5	15	1256	1270	ACGTGCAAGGTTAGCGACTT	59.943	20	GCATCCTCTCTTTCATTGCC	59.78	20	250	1086	1335	GCAAGGTTAGCGACTTGGTC	59.882	20	GCATCCTCTCTTTCATTGCC	59.78	20	246	1090	1335	GGACTTCTACATGAAGGGCG	59.694	20	GCATCCTCTCTTTCATTGCC	59.78	20	275	1061	1335
FSLssr234	Unigene0065700	3463	186	0.9655	hypothetical protein CGI_10003447 [Crassostrea gigas]	--	--	1	p3	(TGG)5	15	1256	1270	ACGTGCAAGGTTAGCGACTT	59.943	20	GCATCCTCTCTTTCATTGCC	59.78	20	250	1086	1335	GCAAGGTTAGCGACTTGGTC	59.882	20	GCATCCTCTCTTTCATTGCC	59.78	20	246	1090	1335	GGACTTCTACATGAAGGGCG	59.694	20	GCATCCTCTCTTTCATTGCC	59.78	20	275	1061	1335
FSLssr235	Unigene0065701	3555	121382	613.801	NADH dehydrogenase subunit 5 [Bolinus brandaris] >gi|192757917|gb|ACF04921.1| NADH dehydrogenase subunit 5 [Bolinus brandaris]	NADH-ubiquinone oxidoreductase chain 5 OS=Lumbricus terrestris GN=ND5 PE=3 SV=1	NADH dehydrogenase I subunit 5 [EC:1.6.5.3]	1	p2	(AT)6	12	1703	1714	AAAAACACACACACGAAGTCTTT	57.898	23	GTTCCATACGGAGCCAAAAA	59.938	20	279	1485	1763	TTTGATGATTTTTGTTTTCTGC	57.005	22	AAAGTTCCATACGGAGCCAA	59.569	20	217	1550	1766	TTTGATGATTTTTGTTTTCTGC	57.005	22	AAGTTCCATACGGAGCCAAA	59.569	20	216	1550	1765
FSLssr236	Unigene0065775	6501	5700	15.7619	Activating molecule in BECN1-regulated autophagy protein 1 [Crassostrea gigas]	Activating molecule in BECN1-regulated autophagy protein 1 OS=Mus musculus GN=Ambra1 PE=1 SV=1	--	1	p2	(GA)6	12	138	149	AGTGGTGTGGGACCTCTTTG	60.002	20	TGGGGTGTCGTACCAGAAAT	60.232	20	130	110	239	CAGTGGTGTGGGACCTCTTT	60.002	20	TGGGGTGTCGTACCAGAAAT	60.232	20	131	109	239	GACAGTGGTGTGGGACCTCT	60.006	20	TGGGGTGTCGTACCAGAAAT	60.232	20	133	107	239
FSLssr237	Unigene0065777	4329	3107	12.9023	opo protein [Oryzias latipes]	Uncharacterized protein DDB_G0271670 OS=Dictyostelium discoideum GN=DDB_G0271670 PE=4 SV=1	--	1	p2	(AC)6	12	4012	4023	TGGTATCCTCACTTGCAAAGAA	59.747	22	CAAGCCTAACGACGAAGACA	59.072	20	204	3962	4165	TGGTATCCTCACTTGCAAAGAA	59.747	22	TTTCAAGCCTAACGACGAAGA	60.004	21	207	3962	4168	TGGTATCCTCACTTGCAAAGAA	59.747	22	TTCAAGCCTAACGACGAAGA	58.649	20	206	3962	4167
FSLssr238	Unigene0065787	2291	3724	29.2212	Trafficking protein particle complex subunit 3 [Crassostrea gigas]	Trafficking protein particle complex subunit 3 OS=Gallus gallus GN=TRAPPC3 PE=2 SV=1	--	1	p2	(CT)6	12	558	569	CTGCTTGTGCATGCCTGTAT	59.895	20	CTTGTCCCTTTCTGGCTTTG	59.846	20	154	451	604	CTGCTTGTGCATGCCTGTAT	59.895	20	GTCCCTTTCTGGCTTTGCTA	59.452	20	151	451	601	CTGCTTGTGCATGCCTGTAT	59.895	20	TGGAGGTCCAAAGCAACCTA	60.626	20	184	451	634
FSLssr239	Unigene0065788	4781	7753	29.1517	Serine/threonine-protein kinase MAK [Crassostrea gigas]	Serine/threonine-protein kinase ICK OS=Homo sapiens GN=ICK PE=1 SV=1	male germ cell-associated kinase [EC:2.7.11.22]	1	p2	(AT)6	12	3913	3924	AGTCACACTTTCCTGCCAGC	60.453	20	TGAAAATCCCTGACACACCA	59.935	20	218	3736	3953	CACACTTTCCTGCCAGCAT	59.846	19	TGAAAATCCCTGACACACCA	59.935	20	215	3739	3953	CAGCATCAGGAATTTGTCGT	58.724	20	TGAAAATCCCTGACACACCA	59.935	20	202	3752	3953
FSLssr240	Unigene0065789	2625	1759	12.0462	DNA damage-regulated autophagy modulator protein 2 [Crassostrea gigas]	DNA damage-regulated autophagy modulator protein 2 OS=Bos taurus GN=DRAM2 PE=2 SV=1	--	3	p2	(AT)6	12	2228	2239	AGCAACTGAGGCCATACCAC	60.142	20	ATTCTGGTTTTATTGGGGGC	60.02	20	186	2086	2271	CGGCGAGAGCAAGTGATATT	60.374	20	ATTCTGGTTTTATTGGGGGC	60.02	20	167	2105	2271	AGCAACTGAGGCCATACCAC	60.142	20	TCTGGTTTTATTGGGGGCTA	59.406	20	184	2086	2269
FSLssr241	Unigene0065850	2390	171	1.2862	Halomucin [Crassostrea gigas]	--	--	2	p6	(AGGACA)4	24	243	266	GTCTGACGAGTCCTCGTGGT	60.315	20	TTCAAGCTGTCCTCCAACCT	59.844	20	245	97	341	TAAGATGGCGGATGAAGAGC	60.318	20	TTCAAGCTGTCCTCCAACCT	59.844	20	195	147	341	GTCTGACGAGTCCTCGTGGT	60.315	20	TTTCAAGCTGTCCTCCAACC	60.232	20	246	97	342
FSLssr242	Unigene0065850	2390	171	1.2862	Halomucin [Crassostrea gigas]	--	--	2	p6	(AGGACA)4	24	243	266	GTCTGACGAGTCCTCGTGGT	60.315	20	TTCAAGCTGTCCTCCAACCT	59.844	20	245	97	341	TAAGATGGCGGATGAAGAGC	60.318	20	TTCAAGCTGTCCTCCAACCT	59.844	20	195	147	341	GTCTGACGAGTCCTCGTGGT	60.315	20	TTTCAAGCTGTCCTCCAACC	60.232	20	246	97	342
FSLssr243	Unigene0066276	2182	0	0	pannexin 5 [Aplysia californica] >gi|60550112|gb|AAX24144.1| pannexin 5 [Aplysia californica]	Innexin-10 OS=Caenorhabditis elegans GN=inx-10 PE=2 SV=1	--	1	p2	(AT)6	12	230	241	AGGTTGTCCTTCACCCTACAA	58.562	21	GCGGATTTTATACCAATTTCACA	60.089	23	256	72	327	GGTTGTCCTTCACCCTACAA	57.485	20	GCGGATTTTATACCAATTTCACA	60.089	23	255	73	327	AGGTTGTCCTTCACCCTACAA	58.562	21	GACTGTGATAAGGTTTAAGCGGA	59.68	23	274	72	345
FSLssr244	Unigene0066287	4559	3189	12.5747	Fibroblast growth factor receptor-like 1 [Crassostrea gigas]	Fibroblast growth factor receptor-like 1 OS=Mus musculus GN=Fgfrl1 PE=1 SV=1	L-iduronidase [EC:3.2.1.76]	2	p2	(AT)6	12	1580	1591	TGGGAATTTCCTAAAGCCAA	59.52	20	TGTTGCAGTGCTCAAACACA	60.071	20	238	1397	1634	GCTCCATCAGTCACCAGTTG	59.261	20	TGTTGCAGTGCTCAAACACA	60.071	20	161	1474	1634	CCAGTTGGTAAGATCCCTGC	59.55	20	CCCAGTTGGTCCTGTTCTTC	59.549	20	280	1487	1766
FSLssr245	Unigene0066287	4559	3189	12.5747	Fibroblast growth factor receptor-like 1 [Crassostrea gigas]	Fibroblast growth factor receptor-like 1 OS=Mus musculus GN=Fgfrl1 PE=1 SV=1	L-iduronidase [EC:3.2.1.76]	2	p2	(AT)6	12	1580	1591	TGGGAATTTCCTAAAGCCAA	59.52	20	TGTTGCAGTGCTCAAACACA	60.071	20	238	1397	1634	GCTCCATCAGTCACCAGTTG	59.261	20	TGTTGCAGTGCTCAAACACA	60.071	20	161	1474	1634	CCAGTTGGTAAGATCCCTGC	59.55	20	CCCAGTTGGTCCTGTTCTTC	59.549	20	280	1487	1766
FSLssr246	Unigene0066289	3901	4944	22.7832	ADP-dependent glucokinase [Crassostrea gigas]	ADP-dependent glucokinase OS=Mus musculus GN=Adpgk PE=1 SV=2	--	1	p3	(GGT)6	18	670	687	CGTGTATCATTGTCTGCTCCTT	59.266	22	TTGACACAACAGTGGGCTTC	59.726	20	200	519	718	CGTGTATCATTGTCTGCTCCTT	59.266	22	GCAGGCAAGTAAGGAAATGG	59.708	20	271	519	789	CGTGTATCATTGTCTGCTCCTT	59.266	22	GGCAGGCAAGTAAGGAAATG	59.708	20	272	519	790
FSLssr247	Unigene0066293	2026	5079	45.0663	Neurotrypsin [Crassostrea gigas]	Neurotrypsin OS=Trachypithecus phayrei GN=PRSS12 PE=3 SV=1	--	1	p4	(GCCT)4	16	753	768	ATCCGAGATGAAGGAGAGCA	59.91	20	AAATCGGTATTTGTGCAGCC	59.967	20	280	606	885	AGCCTACGATCCCGAAACTT	60.096	20	AAATCGGTATTTGTGCAGCC	59.967	20	227	659	885	AGCCTACGATCCCGAAACTT	60.096	20	CCAGCTGGGTAAAATCGGTA	59.953	20	238	659	896
FSLssr248	Unigene0066303	3799	9101	43.0658	pannexin 3 [Aplysia californica] >gi|54398904|gb|AAV33851.1| pannexin 3 [Aplysia californica]	Innexin unc-7 OS=Caenorhabditis elegans GN=unc-7 PE=2 SV=1	--	1	p3	(TCA)6	18	574	591	AGGACATGGGATAGGTGCAG	59.95	20	TTTTGGACACCTTCATTCCC	59.767	20	232	483	714	GCTGCAATAGGACATGGGAT	59.923	20	TTTTGGACACCTTCATTCCC	59.767	20	240	475	714	GCTGCAATAGGACATGGGAT	59.923	20	CCTTCATTCCCCTTCTCCAT	60.264	20	231	475	705
FSLssr249	Unigene0067846	4466	1715	6.9033	Transient receptor potential cation channel CG34123 [Harpegnathos saltator]	Transient receptor potential cation channel subfamily M member 3 OS=Homo sapiens GN=TRPM3 PE=2 SV=4	transient receptor potential cation channel subfamily M member 1	2	p2	(TG)8	16	2970	2985	GGGACTTTATGAGCCAAGGG	60.817	20	GTCGAAACTGCTGCACACAT	59.912	20	254	2776	3029	GCGTGACGTATTTCATGCAG	60.288	20	AGTCGAAACTGCTGCACACA	60.662	20	225	2806	3030	GGACTTTATGAGCCAAGGGA	59.126	20	GTCGAAACTGCTGCACACAT	59.912	20	253	2777	3029
FSLssr250	Unigene0067851	2634	0	0	pol-like protein [Ciona intestinalis]	--	--	1	p2	(GT)6	12	2557	2568	CGATTGCTGCTGACTGGTTA	60.011	20	TTGCATTTTCATGTTCCCTG	59.518	20	118	2474	2591	TTCAACTTGTAGGCGAGGCT	60.015	20	TTGCATTTTCATGTTCCCTG	59.518	20	180	2412	2591	CTTCAACTTGTAGGCGAGGC	60.015	20	TTGCATTTTCATGTTCCCTG	59.518	20	181	2411	2591
FSLssr251	Unigene0067869	2102	2805	23.989	CG34220 [Drosophila melanogaster] >gi|157400267|gb|ABV53749.1| CG34220 [Drosophila melanogaster]	Uncharacterized serine-rich protein C215.13 OS=Schizosaccharomyces pombe (strain 972 / ATCC 24843) GN=SPBC215.13 PE=1 SV=1	--	1	p2	(GA)6	12	1986	1997	GGTGACGGTGTGTAGTGCAG	60.227	20	CTTCAACATGGTCCAGCCTT	60.111	20	165	1921	2085	CAGGTGACGGTGTGTAGTGC	60.227	20	CTTCAACATGGTCCAGCCTT	60.111	20	167	1919	2085	TCACTTGGTCCACAGAACGA	60.285	20	CTTCAACATGGTCCAGCCTT	60.111	20	123	1963	2085
FSLssr252	Unigene0067874	2978	5870	35.4345	PREDICTED: adenosine-like receptor-like [Saccoglossus kowalevskii]	Adenosine receptor A2a OS=Canis familiaris GN=ADORA2A PE=2 SV=1	adenosine receptor A2a	1	p2	(CA)8	16	2903	2918	TGCGTAGATGTTCTGCAAGG	60.011	20	TTATTATTCACCATCCCAAGTGT	57.452	23	180	2766	2945	TGCGTAGATGTTCTGCAAGG	60.011	20	GTTATTATTCACCATCCCAAGTG	57.452	23	181	2766	2946	TGCGTAGATGTTCTGCAAGG	60.011	20	AGTTATTATTCACCATCCCAAGTG	58.4	24	182	2766	2947
FSLssr253	Unigene0067879	2947	488	2.9768	Coatomer subunit beta' [Crassostrea gigas]	Carbonic anhydrase 14 OS=Homo sapiens GN=CA14 PE=1 SV=1	carbonic anhydrase [EC:4.2.1.1]	2	p2	(AT)6	12	2299	2310	CAAAAGGAAGAAAGATGGCAA	59.325	21	GTTTGTGCGGTCATGTGTTC	60.016	20	247	2259	2505	CAAAAGGAAGAAAGATGGCAA	59.325	21	TTTGTGCGGTCATGTGTTCT	60.16	20	246	2259	2504	CAAAAGGAAGAAAGATGGCAA	59.325	21	GGTTATTGCTGCTCCCAAAG	59.708	20	139	2259	2397
FSLssr254	Unigene0067879	2947	488	2.9768	Coatomer subunit beta' [Crassostrea gigas]	Carbonic anhydrase 14 OS=Homo sapiens GN=CA14 PE=1 SV=1	carbonic anhydrase [EC:4.2.1.1]	2	p2	(AT)6	12	2299	2310	CAAAAGGAAGAAAGATGGCAA	59.325	21	GTTTGTGCGGTCATGTGTTC	60.016	20	247	2259	2505	CAAAAGGAAGAAAGATGGCAA	59.325	21	TTTGTGCGGTCATGTGTTCT	60.16	20	246	2259	2504	CAAAAGGAAGAAAGATGGCAA	59.325	21	GGTTATTGCTGCTCCCAAAG	59.708	20	139	2259	2397
FSLssr255	Unigene0067987	4737	4546	17.252	Ankyrin repeat domain-containing protein 13B [Crassostrea gigas]	Ankyrin repeat domain-containing protein 13B OS=Homo sapiens GN=ANKRD13B PE=2 SV=4	--	1	p2	(CA)8	16	1219	1234	CCTTCACAAAAACGGAATGC	60.481	20	TCCTTGCTATGATTCCCCTG	60.029	20	268	1041	1308	CACATGCTTCAACTTACCGC	59.347	20	TCCTTGCTATGATTCCCCTG	60.029	20	169	1140	1308	CACATGCTTCAACTTACCGC	59.347	20	TGAGAAACTGTTGGTGCAGG	59.873	20	253	1140	1392
FSLssr256	Unigene0067995	2574	122	0.852	Myosin-Ib [Crassostrea gigas]	Unconventional myosin-Ib OS=Rattus norvegicus GN=Myo1b PE=2 SV=1	myosin I	3	p2	(AG)6	12	1582	1593	TGTTGGCTGCACATGGTTAT	59.995	20	ATTGCGCCTTCTCATTCATC	60.185	20	163	1505	1667	GTTGGCTGCACATGGTTATG	59.995	20	ATTGCGCCTTCTCATTCATC	60.185	20	162	1506	1667	TGTTGGCTGCACATGGTTAT	59.995	20	AACATTGCGCCTTCTCATTC	60.221	20	166	1505	1670
FSLssr257	Unigene0067995	2574	122	0.852	Myosin-Ib [Crassostrea gigas]	Unconventional myosin-Ib OS=Rattus norvegicus GN=Myo1b PE=2 SV=1	myosin I	3	p2	(AG)6	12	1582	1593	TGTTGGCTGCACATGGTTAT	59.995	20	ATTGCGCCTTCTCATTCATC	60.185	20	163	1505	1667	GTTGGCTGCACATGGTTATG	59.995	20	ATTGCGCCTTCTCATTCATC	60.185	20	162	1506	1667	TGTTGGCTGCACATGGTTAT	59.995	20	AACATTGCGCCTTCTCATTC	60.221	20	166	1505	1670
FSLssr258	Unigene0067995	2574	122	0.852	Myosin-Ib [Crassostrea gigas]	Unconventional myosin-Ib OS=Rattus norvegicus GN=Myo1b PE=2 SV=1	myosin I	3	p2	(AG)6	12	1582	1593	TGTTGGCTGCACATGGTTAT	59.995	20	ATTGCGCCTTCTCATTCATC	60.185	20	163	1505	1667	GTTGGCTGCACATGGTTATG	59.995	20	ATTGCGCCTTCTCATTCATC	60.185	20	162	1506	1667	TGTTGGCTGCACATGGTTAT	59.995	20	AACATTGCGCCTTCTCATTC	60.221	20	166	1505	1670
FSLssr259	Unigene0068012	3619	3586	17.8129	proteophosphoglycan 5 [Leishmania major strain Friedlin] >gi|323363677|emb|CBZ12682.1| proteophosphoglycan 5 [Leishmania major strain Friedlin]	Flocculation protein FLO11 OS=Saccharomyces cerevisiae (strain ATCC 204508 / S288c) GN=MUC1 PE=1 SV=2	--	1	p2	(TA)7	14	3475	3488	TCGCTTCGGGATCAAACTTA	60.712	20	GCCCAACTTACATCTGTCAAAA	59.134	22	273	3246	3518	TCGCTTCGGGATCAAACTTA	60.712	20	AGCCCAACTTACATCTGTCAAAA	60.048	23	274	3246	3519	TCGCTTCGGGATCAAACTTA	60.712	20	AAGCCCAACTTACATCTGTCAAA	60.048	23	275	3246	3520
FSLssr260	Unigene0070853	4758	0	0	Scaffold attachment factor B1 [Crassostrea gigas]	Scaffold attachment factor B2 OS=Homo sapiens GN=SAFB2 PE=1 SV=1	--	1	p3	(GTG)6	18	4043	4060	GATGCACGTGATGAGTTTGG	60.12	20	TTGAGATCCACTCATGCTGC	59.95	20	258	3840	4097	ATCCCCAGGACGTCATGATA	60.158	20	CTGCTCTGTGATGGTCCTGA	59.98	20	267	3935	4201	ATCCCCAGGACGTCATGATA	60.158	20	TTGAGATCCACTCATGCTGC	59.95	20	163	3935	4097
FSLssr261	Unigene0070931	2058	412	3.5989	Basigin [Crassostrea gigas]	Neuroplastin OS=Homo sapiens GN=NPTN PE=1 SV=2	--	1	p2	(TA)6	12	1736	1747	TGGCAAGCCAATTCTCACTT	60.776	20	GCTAGTTTGTGTTGTCCCCC	59.454	20	271	1677	1947	CTTGGCAAGCCAATTCTCAC	60.776	20	GCTAGTTTGTGTTGTCCCCC	59.454	20	273	1675	1947	GGCAAGCCAATTCTCACTTG	60.776	20	GCTAGTTTGTGTTGTCCCCC	59.454	20	270	1678	1947
FSLssr262	Unigene0070943	6092	7113	20.9897	Ras GTPase-activating-like protein IQGAP1 [Crassostrea gigas]	Ras GTPase-activating-like protein IQGAP1 OS=Homo sapiens GN=IQGAP1 PE=1 SV=1	IQ motif containing GTPase activating protein	2	p3	(TCA)5	15	6055	6069
FSLssr263	Unigene0070943	6092	7113	20.9897	Ras GTPase-activating-like protein IQGAP1 [Crassostrea gigas]	Ras GTPase-activating-like protein IQGAP1 OS=Homo sapiens GN=IQGAP1 PE=1 SV=1	IQ motif containing GTPase activating protein	2	p3	(TCA)5	15	6055	6069
FSLssr264	Unigene0070944	7396	7578	18.4192	Protein pangolin, isoforms A/H/I [Crassostrea gigas]	Protein pangolin, isoforms A/H/I OS=Drosophila melanogaster GN=pan PE=1 SV=1	--	1	p2	(CT)6	12	2408	2419	GACTGCACTCACTCTTCCCC	59.841	20	AGCGCTGTATGTGGTTCTGA	59.47	20	238	2371	2608	GACTGCACTCACTCTTCCCC	59.841	20	GCGCTGTATGTGGTTCTGAC	59.323	20	237	2371	2607	CACTCTTCCCCCTCTCAATG	59.649	20	AGCGCTGTATGTGGTTCTGA	59.47	20	229	2380	2608
FSLssr265	Unigene0071049	2233	31	0.2496	PREDICTED: carcinoembryonic antigen-related cell adhesion molecule 5 [Otolemur garnettii]	--	carcinoembryonic antigen-related cell adhesion molecule	1	p2	(TA)8	16	1439	1454	CTTCGACTGAAGAACTGTGGG	59.892	21	ACAACAGCACTCAAGGAGGG	60.298	20	218	1403	1620	TTCGACTGAAGAACTGTGGG	58.852	20	ACAACAGCACTCAAGGAGGG	60.298	20	217	1404	1620	ACGAGAGCGGGAAATGACTT	61.153	20	ACAACAGCACTCAAGGAGGG	60.298	20	270	1351	1620
FSLssr266	Unigene0071052	2531	30	0.2131	carcinoembryonic antigen-related cell adhesion molecule 1 [Mustela putorius furo]	--	carcinoembryonic antigen-related cell adhesion molecule	1	p2	(TA)8	16	1737	1752	CTTCGACTGAAGAACTGTGGG	59.892	21	ACAACAGCACTCAAGGAGGG	60.298	20	218	1701	1918	TTCGACTGAAGAACTGTGGG	58.852	20	ACAACAGCACTCAAGGAGGG	60.298	20	217	1702	1918	ACGAGAGCGGGAAATGACTT	61.153	20	ACAACAGCACTCAAGGAGGG	60.298	20	270	1649	1918
FSLssr267	Unigene0071056	2771	11	0.0714	Bifunctional protein NCOAT [Crassostrea gigas]	Bifunctional protein NCOAT OS=Mus musculus GN=Mgea5 PE=1 SV=2	--	2	p2	(AC)6	12	1251	1262	CAGGCTGGAGATGGATGTTT	60.073	20	CAACTGACATGTTCTGGCGT	59.751	20	252	1034	1285	AAGTTCAGGCTGGAGATGGA	59.803	20	CAACTGACATGTTCTGGCGT	59.751	20	257	1029	1285	CAGATTCATGCAGAGCCAAA	59.948	20	TGGAGCTGCAGGAGTTTGTA	59.591	20	169	1227	1395
FSLssr268	Unigene0071076	4931	326	1.1885	Calpain B [Schistosoma japonicum]	Calpain-B OS=Drosophila melanogaster GN=CalpB PE=1 SV=2	calpain, invertebrate [EC:3.4.22.-]	1	p3	(TGA)7	21	1685	1705	CAAATAAGAAGCGCTGGGAG	59.975	20	TTTCTTGCGTCGGTCTTTCT	59.993	20	200	1554	1753	ACATTGGCCCTGATTCTCTG	60.073	20	TTTCTTGCGTCGGTCTTTCT	59.993	20	236	1518	1753	ACATTGGCCCTGATTCTCTG	60.073	20	CTCCTTTCGTTTCTTGCGTC	59.993	20	245	1518	1762
FSLssr269	Unigene0071151	2099	947	8.1105	Low-density lipoprotein receptor-related protein 6 [Crassostrea gigas]	Low-density lipoprotein receptor-related protein 4 OS=Rattus norvegicus GN=Lrp4 PE=1 SV=2	low density lipoprotein receptor-related protein 5/6	1	p2	(TG)6	12	1869	1880	TTTCCTTGCCACAGAGAGGT	59.844	20	CGAGGAAACTCATGTCAGCA	59.984	20	262	1702	1963	TTTCCTTGCCACAGAGAGGT	59.844	20	TGAAAGAAAAGGCGAGGAAA	59.931	20	274	1702	1975	TTTCCTTGCCACAGAGAGGT	59.844	20	TTGAAAGAAAAGGCGAGGAA	59.931	20	275	1702	1976
FSLssr270	Unigene0071200	2330	0	0	abi2 protein [Xenopus (Silurana) tropicalis]	Abl interactor 1 OS=Rattus norvegicus GN=Abi1 PE=2 SV=3	abl interactor 2	2	p2	(TG)7	14	1185	1198	TTTCCCACCTTTCTTCATGG	59.903	20	TGCATTCAATTTTGAAAGATCA	58.278	22	195	1049	1243	GGTTTGTGATCTGGGCATTT	59.797	20	TGCATTCAATTTTGAAAGATCA	58.278	22	160	1084	1243	TTTCCCACCTTTCTTCATGG	59.903	20	TGTTAAAATGCCATATTCAATGC	58.924	23	215	1049	1263
FSLssr271	Unigene0071202	3076	0	0	Abl interactor 2 [Harpegnathos saltator]	Abl interactor 1 OS=Rattus norvegicus GN=Abi1 PE=2 SV=3	--	2	p2	(TG)7	14	1931	1944	TTTCCCACCTTTCTTCATGG	59.903	20	TGCATTCAATTTTGAAAGATCA	58.278	22	195	1795	1989	GGTTTGTGATCTGGGCATTT	59.797	20	TGCATTCAATTTTGAAAGATCA	58.278	22	160	1830	1989	TTTCCCACCTTTCTTCATGG	59.903	20	TGTTAAAATGCCATATTCAATGC	58.924	23	215	1795	2009
FSLssr272	Unigene0071310	3345	2452	13.1776	Collagen alpha-4(VI) chain [Crassostrea gigas]	Cochlin OS=Homo sapiens GN=COCH PE=1 SV=1	--	1	p2	(GT)7	14	179	192	TGAACAAACCTCGTAAAAGCA	58.476	21	TGGGCAACTACAAATCAGCA	60.257	20	118	112	229	CTGAACAAACCTCGTAAAAGCA	59.442	22	TGGGCAACTACAAATCAGCA	60.257	20	119	111	229	TGAACAAACCTCGTAAAAGCAG	59.442	22	TGGGCAACTACAAATCAGCA	60.257	20	118	112	229
FSLssr273	Unigene0071320	4842	0	0	UTP--glucose-1-phosphate uridylyltransferase [Crassostrea gigas]	UTP--glucose-1-phosphate uridylyltransferase OS=Mus musculus GN=Ugp2 PE=2 SV=3	UTP--glucose-1-phosphate uridylyltransferase [EC:2.7.7.9]	1	p2	(GT)7	14	1815	1828	AATGACACCACAAGATCCGA	58.933	20	CCAGCTGACAACATGCCTAA	59.864	20	218	1671	1888	AATGACACCACAAGATCCGA	58.933	20	TCCAGCTGACAACATGCCTA	60.413	20	219	1671	1889	AAATGACACCACAAGATCCGA	60.368	21	CCAGCTGACAACATGCCTAA	59.864	20	219	1670	1888
FSLssr274	Unigene0071321	6933	90	0.2334	Ubiquitin carboxyl-terminal hydrolase 5 [Crassostrea gigas]	Ubiquitin carboxyl-terminal hydrolase 5 OS=Homo sapiens GN=USP5 PE=1 SV=2	ubiquitin carboxyl-terminal hydrolase 5/13 [EC:3.1.2.15]	1	p2	(AC)7	14	2841	2854	CTGGTGCTTCGACAGTGTGT	59.94	20	TTTCACCCTTATTTGTGCTTGA	59.625	22	119	2804	2922	CTGGTGCTTCGACAGTGTGT	59.94	20	TTCACCCTTATTTGTGCTTGAA	59.625	22	118	2804	2921	CTGGTGCTTCGACAGTGTGT	59.94	20	TTCACCCTTATTTGTGCTTGA	58.28	21	118	2804	2921
FSLssr275	Unigene0071322	6821	8	0.0211	Ubiquitin carboxyl-terminal hydrolase 5 [Crassostrea gigas]	Ubiquitin carboxyl-terminal hydrolase 5 OS=Homo sapiens GN=USP5 PE=1 SV=2	ubiquitin carboxyl-terminal hydrolase 5/13 [EC:3.1.2.15]	1	p2	(AC)7	14	2729	2742	CTGGTGCTTCGACAGTGTGT	59.94	20	TTTCACCCTTATTTGTGCTTGA	59.625	22	119	2692	2810	CTGGTGCTTCGACAGTGTGT	59.94	20	TTCACCCTTATTTGTGCTTGAA	59.625	22	118	2692	2809	CTGGTGCTTCGACAGTGTGT	59.94	20	TTCACCCTTATTTGTGCTTGA	58.28	21	118	2692	2809
FSLssr276	Unigene0071335	8143	1799	3.9715	Zinc finger C3H1 domain-containing protein [Crassostrea gigas]	Zinc finger C3H1 domain-containing protein OS=Homo sapiens GN=ZFC3H1 PE=1 SV=3	--	2	p2	(AG)7	14	2750	2763	TGCGAAATCTAGCAACCCTC	60.352	20	CATAACATTTCTCGGCAGCA	59.833	20	272	2674	2945	GGACACTTGGTGCGAAATCT	60.119	20	GCAGCATGCGTCTGATACAC	60.455	20	268	2664	2931	AACCCTCCTTTAATTTCGGC	59.442	20	GGCGCTTGTCACTCATAACA	59.871	20	272	2687	2958
FSLssr277	Unigene0071345	9197	0	0	Myosin-IXa [Crassostrea gigas]	Unconventional myosin-IXa OS=Homo sapiens GN=MYO9A PE=1 SV=2	myosin IX	2	p2	(TA)6	12	2229	2240	TGCTTCACATGAAAGCTCCT	58.597	20	CAAATTTTCAGGGAACGCAT	59.938	20	228	2177	2404	TGCTTCACATGAAAGCTCCTC	60.532	21	CAAATTTTCAGGGAACGCAT	59.938	20	228	2177	2404	TGCTTCACATGAAAGCTCCT	58.597	20	AACGCATCAAAGGAGGTGAG	60.255	20	215	2177	2391
FSLssr278	Unigene0071346	5076	32	0.1133	Myosin-IXa [Crassostrea gigas]	Unconventional myosin-IXa OS=Homo sapiens GN=MYO9A PE=1 SV=2	myosin IX	2	p2	(TA)6	12	2229	2240	TGCTTCACATGAAAGCTCCT	58.597	20	CAAATTTTCAGGGAACGCAT	59.938	20	228	2177	2404	TGCTTCACATGAAAGCTCCTC	60.532	21	CAAATTTTCAGGGAACGCAT	59.938	20	228	2177	2404	TGCTTCACATGAAAGCTCCT	58.597	20	AACGCATCAAAGGAGGTGAG	60.255	20	215	2177	2391
FSLssr279	Unigene0071347	9305	0	0	Myosin-IXa [Crassostrea gigas]	Unconventional myosin-IXb OS=Homo sapiens GN=MYO9B PE=1 SV=3	myosin IX	2	p2	(TA)6	12	2229	2240	TGCTTCACATGAAAGCTCCT	58.597	20	CAAATTTTCAGGGAACGCAT	59.938	20	228	2177	2404	TGCTTCACATGAAAGCTCCTC	60.532	21	CAAATTTTCAGGGAACGCAT	59.938	20	228	2177	2404	TGCTTCACATGAAAGCTCCT	58.597	20	AACGCATCAAAGGAGGTGAG	60.255	20	215	2177	2391
FSLssr280	Unigene0071422	2505	1482	10.6354	Ectonucleotide pyrophosphatase/phosphodiesterase family member 5 [Crassostrea gigas]	Ectonucleotide pyrophosphatase/phosphodiesterase family member 5 OS=Homo sapiens GN=ENPP5 PE=1 SV=1	[EC:3.1.-.-]	1	p2	(CA)7	14	284	297	CGGGAAACAAATTGCTGATT	59.938	20	TCCTGGTAGCATCCTGGAAC	60.073	20	248	163	410	TATGCACCCTTAGTAGGCGG	60.11	20	TCCTGGTAGCATCCTGGAAC	60.073	20	265	146	410	CGGGAAACAAATTGCTGATT	59.938	20	GGAGGTGGTCGTCAGTGAGT	60.161	20	173	163	335
FSLssr281	Unigene0071424	3783	33	0.1568	High affinity cGMP-specific 3',5'-cyclic phosphodiesterase 9A [Crassostrea gigas]	High affinity cGMP-specific 3',5'-cyclic phosphodiesterase 9A OS=Mus musculus GN=Pde9a PE=2 SV=1	high affinity cGMP-specific 3',5'-cyclic phosphodiesterase 9 [EC:3.1.4.35]	1	p2	(CA)7	14	3734	3747	TAAAGACCCATCCTTGCCTG	60.066	20	TGTGAGACTTACCGTTCCGC	61.236	20	181	3595	3775	TAAAGACCCATCCTTGCCTG	60.066	20	TCTGTGAGACTTACCGTTCCG	60.297	21	183	3595	3777	TGCCTCGATGGTCTCTAGGT	59.827	20	TGTGAGACTTACCGTTCCGC	61.236	20	220	3556	3775
FSLssr282	Unigene0071479	2767	0	0	Protein split ends [Acromyrmex echinatior]	Trichohyalin OS=Ovis aries GN=TCHH PE=2 SV=2	--	1	p3	(TGA)5	15	1560	1574	GCGTAGTGGGGAGTGATGAT	59.957	20	ATTGCTTGGGCACCTAAATG	59.96	20	118	1507	1624	GCGTAGTGGGGAGTGATGAT	59.957	20	CATTGCTTGGGCACCTAAAT	59.96	20	119	1507	1625	GCGTAGTGGGGAGTGATGAT	59.957	20	ACGTCCTTTTCCCGCTAACT	60.13	20	236	1507	1742
FSLssr283	Unigene0071480	3818	0	0	viral A-type inclusion protein [Trichomonas vaginalis G3]	Myosin-10 OS=Bos taurus GN=MYH10 PE=2 SV=2	--	1	p3	(TGA)5	15	1629	1643	GCGTAGTGGGGAGTGATGAT	59.957	20	ATTGCTTGGGCACCTAAATG	59.96	20	118	1576	1693	GCGTAGTGGGGAGTGATGAT	59.957	20	CATTGCTTGGGCACCTAAAT	59.96	20	119	1576	1694	GCGTAGTGGGGAGTGATGAT	59.957	20	ACGTCCTTTTCCCGCTAACT	60.13	20	236	1576	1811
FSLssr284	Unigene0071481	2836	0	0	liver stage antigen [Plasmodium falciparum]	Trichohyalin OS=Ovis aries GN=TCHH PE=2 SV=2	--	1	p3	(TGA)5	15	1629	1643	GCGTAGTGGGGAGTGATGAT	59.957	20	ATTGCTTGGGCACCTAAATG	59.96	20	118	1576	1693	GCGTAGTGGGGAGTGATGAT	59.957	20	CATTGCTTGGGCACCTAAAT	59.96	20	119	1576	1694	GCGTAGTGGGGAGTGATGAT	59.957	20	ACGTCCTTTTCCCGCTAACT	60.13	20	236	1576	1811
FSLssr285	Unigene0071482	3749	0	0	viral A-type inclusion protein [Trichomonas vaginalis G3]	Myosin-10 OS=Bos taurus GN=MYH10 PE=2 SV=2	myosin heavy chain	1	p3	(TGA)5	15	1560	1574	GCGTAGTGGGGAGTGATGAT	59.957	20	ATTGCTTGGGCACCTAAATG	59.96	20	118	1507	1624	GCGTAGTGGGGAGTGATGAT	59.957	20	CATTGCTTGGGCACCTAAAT	59.96	20	119	1507	1625	GCGTAGTGGGGAGTGATGAT	59.957	20	ACGTCCTTTTCCCGCTAACT	60.13	20	236	1507	1742
FSLssr286	Unigene0071511	5733	47	0.1474	Metastasis suppressor protein 1 [Crassostrea gigas]	Metastasis suppressor protein 1 OS=Mus musculus GN=Mtss1 PE=1 SV=1	--	1	c	(TG)7catgttttgtgcctggtttctagtagaatcaggttaaatataaga(ATT)5	74	67	140	TTCCAAAAATTCTTCACAGATCAA	59.984	24	CACTTTGTTTTAGCAAGTGCC	57.643	21	230	32	261	TTTCCAAAAATTCTTCACAGATCA	59.984	24	CACTTTGTTTTAGCAAGTGCC	57.643	21	231	31	261	TTCCAAAAATTCTTCACAGATCAA	59.984	24	CACTTTGTTTTAGCAAGTGCCT	58.634	22	230	32	261
FSLssr287	Unigene0071513	6792	413	1.0931	Metastasis suppressor protein 1 [Crassostrea gigas]	Metastasis suppressor protein 1 OS=Mus musculus GN=Mtss1 PE=1 SV=1	--	1	c	(TG)7catgttttgtgcctggtttctagtagaatcaggttaaatataaga(ATT)5	74	67	140	TTCCAAAAATTCTTCACAGATCAA	59.984	24	CACTTTGTTTTAGCAAGTGCC	57.643	21	230	32	261	TTTCCAAAAATTCTTCACAGATCA	59.984	24	CACTTTGTTTTAGCAAGTGCC	57.643	21	231	31	261	TTCCAAAAATTCTTCACAGATCAA	59.984	24	CACTTTGTTTTAGCAAGTGCCT	58.634	22	230	32	261
FSLssr288	Unigene0071523	3435	21	0.1099	Latrophilin-2 [Crassostrea gigas]	Brain-specific angiogenesis inhibitor 3 OS=Mus musculus GN=Bai3 PE=1 SV=2	brain-specific angiogenesis inhibitor 3	1	p2	(TG)9	18	3404	3421
FSLssr289	Unigene0071531	4971	14358	51.9234	proteophosphoglycan 5 [Leishmania major strain Friedlin] >gi|323363677|emb|CBZ12682.1| proteophosphoglycan 5 [Leishmania major strain Friedlin]	Serine-rich adhesin for platelets OS=Staphylococcus haemolyticus (strain JCSC1435) GN=sraP PE=3 SV=1	--	1	p3	(GAT)5	15	1706	1720	ACCCTCAAGGACCTCGACTT	60.111	20	AGATCTTCAATGTCGTCGGC	60.226	20	197	1645	1841	ACCCTCAAGGACCTCGACTT	60.111	20	CGCGCCTTTTTATCATCAGT	60.23	20	122	1645	1766	ACCCTCAAGGACCTCGACTT	60.111	20	CAGATGTCGCGCCTTTTTAT	60.23	20	129	1645	1773
FSLssr290	Unigene0071536	5983	58	0.1743	PREDICTED: sodium-dependent phosphate transport protein 2B-like [Anolis carolinensis]	Sodium-dependent phosphate transport protein 2B OS=Rattus norvegicus GN=Slc34a2 PE=2 SV=1	solute carrier family 34 (sodium-dependent phosphate cotransporter)	1	p3	(CCA)5	15	818	832	AGTGTCTGATCGTCCTCGCT	60.017	20	CTCCACGGATTAGCCTACCA	60.088	20	245	744	988	AGTGTCTGATCGTCCTCGCT	60.017	20	TCCACGGATTAGCCTACCAG	60.088	20	244	744	987	AAGTAGGGGGAAAGCGTGTT	59.998	20	GTCTGCCTTATGGCGATGTT	60.103	20	220	677	896
FSLssr291	Unigene0071539	5052	14	0.0498	flightless-1-like protein [Crassostrea gigas]	Protein flightless-1 homolog OS=Homo sapiens GN=FLII PE=1 SV=2	--	1	p3	(CTG)5	15	1870	1884	GTTTGTTGGGCACTTCAGGT	60.012	20	TGGGAATAAACTGGAGGTGG	59.784	20	140	1769	1908	GTTTGTTGGGCACTTCAGGT	60.012	20	AGGATCTGCCAGAGGATGAA	59.761	20	258	1769	2026	TAGCTGCACACAACGGGTAG	59.928	20	TGGGAATAAACTGGAGGTGG	59.784	20	205	1704	1908
FSLssr292	Unigene0071540	4844	2	0.0074	Protein flightless-1 [Harpegnathos saltator]	Protein flightless-1 homolog OS=Homo sapiens GN=FLII PE=1 SV=2	--	1	p3	(CTG)5	15	1870	1884	GTTTGTTGGGCACTTCAGGT	60.012	20	TGGGAATAAACTGGAGGTGG	59.784	20	140	1769	1908	GTTTGTTGGGCACTTCAGGT	60.012	20	AGGATCTGCCAGAGGATGAA	59.761	20	258	1769	2026	TAGCTGCACACAACGGGTAG	59.928	20	TGGGAATAAACTGGAGGTGG	59.784	20	205	1704	1908
FSLssr293	Unigene0071783	3973	0	0	Synaptotagmin-like protein 5 [Crassostrea gigas]	Synaptotagmin-like protein 5 OS=Homo sapiens GN=SYTL5 PE=1 SV=1	--	1	p3	(ATC)5	15	2514	2528	GCATGGCACTCAATCTGCTA	59.979	20	CCTGATGGAGCAGAGTCACA	59.98	20	262	2458	2719	GCATGGCACTCAATCTGCTA	59.979	20	GTCACTTGTCCATCCCGTCT	59.969	20	135	2458	2592	GCATGGCACTCAATCTGCTA	59.979	20	AGTCACTTGTCCATCCCGTC	59.969	20	136	2458	2593
FSLssr294	Unigene0071784	3995	0	0	Synaptotagmin-like protein 5 [Crassostrea gigas]	Synaptotagmin-like protein 5 OS=Homo sapiens GN=SYTL5 PE=1 SV=1	--	1	p3	(ATC)5	15	2536	2550	GCATGGCACTCAATCTGCTA	59.979	20	CCTGATGGAGCAGAGTCACA	59.98	20	262	2480	2741	GCATGGCACTCAATCTGCTA	59.979	20	GTCACTTGTCCATCCCGTCT	59.969	20	135	2480	2614	GCATGGCACTCAATCTGCTA	59.979	20	AGTCACTTGTCCATCCCGTC	59.969	20	136	2480	2615
FSLssr295	Unigene0071786	3631	1979	9.7979	Vasodilator-stimulated phosphoprotein [Crassostrea gigas]	Ena/VASP-like protein OS=Homo sapiens GN=EVL PE=1 SV=2	--	1	p3	(AGT)5	15	1320	1334	GCTGCAAAACTTAGGCGAAC	60.025	20	CCGCATCCTGTCCAGTATTT	59.955	20	235	1208	1442	GCTGCAAAACTTAGGCGAAC	60.025	20	CATGTCTCCAATACCCCCAC	60.05	20	168	1208	1375	TCAGTGGCAGTGTCATGGAT	60.121	20	CCGCATCCTGTCCAGTATTT	59.955	20	192	1251	1442
FSLssr296	Unigene0071790	5658	255	0.8102	SLIT-ROBO Rho GTPase-activating protein 1 [Crassostrea gigas]	SLIT-ROBO Rho GTPase-activating protein 3 OS=Homo sapiens GN=SRGAP3 PE=1 SV=3	SLIT-ROBO Rho GTPase activating protein	1	p2	(GT)6	12	5640	5651
FSLssr297	Unigene0071799	7749	9067	21.0344	Cell surface glycoprotein 1 [Crassostrea gigas]	Serine-rich adhesin for platelets OS=Staphylococcus haemolyticus (strain JCSC1435) GN=sraP PE=3 SV=1	--	3	p2	(AT)7	14	7559	7572	GCCAGGTTTGCGACATTATT	59.967	20	TGAACTGTCCATCTTAAGCCAG	59.378	22	266	7358	7623	GCCAGGTTTGCGACATTATT	59.967	20	TGAACTGTCCATCTTAAGCCA	58.365	21	266	7358	7623	GCCAGGTTTGCGACATTATT	59.967	20	GTGAACTGTCCATCTTAAGCCA	59.242	22	267	7358	7624
FSLssr298	Unigene0071811	3750	0	0	LSFR1 protein [Takifugu rubripes]	Zinc finger protein on ecdysone puffs OS=Drosophila melanogaster GN=Pep PE=1 SV=1	--	1	p3	(TGG)5	15	372	386	GTGGCGGTTATGGGTCTCTA	59.955	20	GGACTGCTGTTGAAGAAGGC	59.997	20	272	256	527	GTGGCGGTTATGGGTCTCTA	59.955	20	TTGCATCAAGGTGTCCATGT	59.967	20	194	256	449	GTGGCGGTTATGGGTCTCTA	59.955	20	TGTTGCATCAAGGTGTCCAT	59.967	20	196	256	451
FSLssr299	Unigene0071812	3641	10	0.0494	LSFR1 protein [Takifugu rubripes]	Cip1-interacting zinc finger protein OS=Homo sapiens GN=CIZ1 PE=1 SV=2	--	1	p3	(TGG)5	15	372	386	GTGGCGGTTATGGGTCTCTA	59.955	20	GGACTGCTGTTGAAGAAGGC	59.997	20	272	256	527	GTGGCGGTTATGGGTCTCTA	59.955	20	TTGCATCAAGGTGTCCATGT	59.967	20	194	256	449	GTGGCGGTTATGGGTCTCTA	59.955	20	TGTTGCATCAAGGTGTCCAT	59.967	20	196	256	451
FSLssr300	Unigene0072214	9780	0	0	Elav [Platynereis dumerilii]	ELAV-like protein 4 OS=Rattus norvegicus GN=Elavl4 PE=1 SV=1	ELAV like protein 2/3/4	2	p3	(AAT)5	15	7140	7154	TTCCAGATATGGGGAACCAA	60.126	20	CAAAGACTTCCCAGCACACA	59.873	20	271	7056	7326	TTCCAGATATGGGGAACCAA	60.126	20	AAGACTTCCCAGCACACACC	60.159	20	269	7056	7324	CCAGATATGGGGAACCAAGA	59.744	20	TTTTCTGGTTCGTCTCCACC	60.088	20	128	7058	7185
FSLssr301	Unigene0072230	3746	5633	27.0324	DNA ligase 3 [Crassostrea gigas]	DNA ligase 3 OS=Homo sapiens GN=LIG3 PE=1 SV=2	DNA ligase 3 [EC:6.5.1.1]	1	p2	(GT)9	18	3329	3346	TGAGCTGGAAAACCAAAAGG	60.22	20	ATTCGCAATCCCCTCTTCTT	60.039	20	109	3261	3369	CAAAAGGGACGAGATGGAGA	60.187	20	GCTCCTTTTGTCTTGCTTGC	60.14	20	177	3274	3450	GGTTGTGGAGATGCATCAGA	59.637	20	ATTCGCAATCCCCTCTTCTT	60.039	20	194	3176	3369
FSLssr302	Unigene0072266	5452	1211	3.993	E3 ubiquitin-protein ligase arkadia-B [Crassostrea gigas]	E3 ubiquitin-protein ligase Arkadia OS=Pongo abelii GN=RNF111 PE=2 SV=1	--	1	p2	(AC)6	12	4363	4374	TGAGCCACTCAAGCATGAAC	59.992	20	CCCACCATAATACCTGCACC	60.074	20	266	4250	4515	CCACTCAAGCATGAACTCCA	59.831	20	CCCACCATAATACCTGCACC	60.074	20	262	4254	4515	TGAGCCACTCAAGCATGAAC	59.992	20	CCATAATACCTGCACCTGCC	60.352	20	262	4250	4511
FSLssr303	Unigene0072269	6056	3532	10.4845	caspase-1 [Crassostrea gigas] >gi|328905054|gb|AEB54802.1| caspase-1 [Crassostrea gigas]	Caspase-7 OS=Homo sapiens GN=CASP7 PE=1 SV=1	caspase 7 [EC:3.4.22.60]	1	p2	(TG)7	14	1811	1824	GGTAAAGAGAGGCAAATAGGCA	59.758	22	CCTGAAGCTGCATTGTGCTA	60.157	20	125	1725	1849	TGGTAAAGAGAGGCAAATAGGC	59.758	22	CCTGAAGCTGCATTGTGCTA	60.157	20	126	1724	1849	CAACCAAGGTGAGAGCTGTAAA	59.42	22	CCTGAAGCTGCATTGTGCTA	60.157	20	228	1622	1849
FSLssr304	Unigene0072274	3915	92	0.4224	caspase recruitment domain-containing protein 9 [Danio rerio]	Caspase recruitment domain-containing protein 10 OS=Homo sapiens GN=CARD10 PE=2 SV=2	caspase recruitment domain-containing protein 9	1	p2	(CA)7	14	2547	2560	CAGATCCTCGTTCTGGGAAG	59.797	20	ACCATTCGGGAAGTTGTCTG	59.966	20	280	2396	2675	GGCTGGTTTTCACATGGAGT	59.973	20	GGCACCAAAAAGCTTCAAAA	60.223	20	253	2348	2600	GGCTGGTTTTCACATGGAGT	59.973	20	TAAAGTTCCTGCAAGGGCAC	60.249	20	268	2348	2615
FSLssr305	Unigene0072282	3099	15	0.087	PREDICTED: phosphatidylserine receptor-like [Saccoglossus kowalevskii]	F-box protein At1g78280 OS=Arabidopsis thaliana GN=At1g78280 PE=2 SV=3	--	1	p2	(AC)6	12	1873	1884	TGGTTACATTTGTTGTTGTGGG	60.546	22	TTGATGGACACATTCCTTGC	59.502	20	223	1741	1963	TGGTTACATTTGTTGTTGTGGG	60.546	22	TGATGGACACATTCCTTGCT	59.09	20	222	1741	1962	GGTTACATTTGTTGTTGTGGGTT	59.941	23	TTGATGGACACATTCCTTGC	59.502	20	222	1742	1963
FSLssr306	Unigene0072295	5421	3419	11.3379	Eyes absent-like protein 1 [Crassostrea gigas]	Eyes absent homolog 4 OS=Mus musculus GN=Eya4 PE=2 SV=2	protein-tyrosine phosphatase [EC:3.1.3.48]	1	p3	(CAG)5	15	280	294	TCTTCCTCAAAGGTCTCCGA	59.92	20	TAGTAACCGTAGGAGGCCGA	59.724	20	186	213	398	GACTGTCAAAAGTGTGGCGA	59.88	20	TAGTAACCGTAGGAGGCCGA	59.724	20	217	182	398	AAGGACAACCTGGTGACAGC	60.159	20	TAGTAACCGTAGGAGGCCGA	59.724	20	157	242	398
FSLssr307	Unigene0072299	4350	12948	53.5089	Dynein heavy chain, cytoplasmic [Crassostrea gigas]	Cytoplasmic dynein 1 heavy chain 1 OS=Mus musculus GN=Dync1h1 PE=1 SV=2	dynein heavy chain 1, cytosolic	1	p3	(TTG)5	15	4102	4116	CTGTAATTGGGGATTGACGG	60.184	20	AAACCAGTTGCATGAAGCAGT	59.795	21	156	4001	4156	AATGGCACTGTAATTGGGGA	60.192	20	AAACCAGTTGCATGAAGCAGT	59.795	21	163	3994	4156	GAATGGCACTGTAATTGGGG	60.192	20	AAACCAGTTGCATGAAGCAGT	59.795	21	164	3993	4156
FSLssr308	Unigene0072304	2956	0	0	Protein FAM40A [Crassostrea gigas]	Striatin-interacting protein 1 OS=Macaca fascicularis GN=STRIP1 PE=2 SV=1	--	1	p5	(TTTAT)4	20	1	20
FSLssr309	Unigene0072310	4138	2188	9.5054	Leishmanolysin-like peptidase [Crassostrea gigas]	Leishmanolysin-like peptidase OS=Drosophila pseudoobscura pseudoobscura GN=GA17800 PE=3 SV=1	leishmanolysin-like peptidase [EC:3.4.24.-]	1	p2	(CA)7	14	903	916	TGCAAAAATCTGGGAAATTCA	60.421	21	GACGAAGGGCTGTTCTTTTG	59.853	20	245	847	1091	TGCAAAAATCTGGGAAATTCA	60.421	21	CGAAGGGCTGTTCTTTTGAC	59.853	20	243	847	1089	TGCAAAAATCTGGGAAATTCA	60.421	21	ACGAAGGGCTGTTCTTTTGA	59.853	20	244	847	1090
FSLssr310	Unigene0072311	4025	70	0.3126	cytochrome b5 [Haliotis discus discus]	Cytochrome b5 OS=Mus musculus GN=Cyb5a PE=1 SV=2	--	2	p2	(TG)6	12	2856	2867	GAAAATGCTGATGAAATTGTGC	59.597	22	AGTGTAGGGCACATGGGAAG	59.989	20	231	2831	3061	TTTCTTGCTCAGTTTCCAGACA	60.03	22	AATGCCAAAATGGACAGCTT	59.574	20	206	2760	2965	TGATTTTCTTGCTCAGTTTCCA	59.861	22	AATGCCAAAATGGACAGCTT	59.574	20	210	2756	2965
FSLssr311	Unigene0072313	4750	0	0	Interleukin-17 receptor D [Crassostrea gigas]	Interleukin-17 receptor A OS=Mus musculus GN=Il17ra PE=1 SV=1	interleukin 17 receptor	1	p2	(CA)7	14	2733	2746	TGCTGTCCCAAATGTATTGC	59.548	20	GGTGAGGCAGAAAGGGTGTA	60.111	20	123	2674	2796	TGCTGTCCCAAATGTATTGC	59.548	20	ATAGCCTGGTGAGGCAGAAA	59.836	20	130	2674	2803	TGCTGTCCCAAATGTATTGC	59.548	20	AAATAGCCTGGTGAGGCAGA	59.836	20	132	2674	2805
FSLssr312	Unigene0072315	2719	8171	54.023	Acetylcholinesterase [Crassostrea gigas]	Acetylcholinesterase OS=Anopheles gambiae GN=Ace PE=3 SV=3	acetylcholinesterase [EC:3.1.1.7]	1	p4	(GTGA)5	20	280	299	GAATTCGCCATTTTTCCGTA	59.907	20	AGCGAGCAGGCATCTTACAT	60.007	20	186	138	323	CCCATATGAATGAATTCGCC	60.117	20	AGCGAGCAGGCATCTTACAT	60.007	20	197	127	323	TTCTCCCATTTCCCCCTTAG	60.25	20	AGCGAGCAGGCATCTTACAT	60.007	20	263	61	323
FSLssr313	Unigene0074019	4934	4651	16.9457	Golgi-specific brefeldin A-resistance guanine nucleotide exchange factor 1 [Crassostrea gigas]	Golgi-specific brefeldin A-resistance guanine nucleotide exchange factor 1 OS=Cricetulus griseus GN=GBF1 PE=2 SV=1	--	1	p2	(AT)6	12	2308	2319	CGAAGGCCTTGACCTTGATA	60.206	20	TGACTGCTGCTGCTACTGAAA	59.943	21	146	2275	2420	CGAAGGCCTTGACCTTGATA	60.206	20	GAATGATATTGTGGGTGGGTG	59.925	21	172	2275	2446	CGAAGGCCTTGACCTTGATA	60.206	20	TGATATTGTGGGTGGGTGTT	58.543	20	169	2275	2443
FSLssr314	Unigene0074021	2995	3363	20.1857	GDP-D-glucose phosphorylase 1 [Xenopus (Silurana) tropicalis] >gi|123885917|sp|Q0V9F1.1|GDPP1_XENTR RecName: Full=GDP-D-glucose phosphorylase 1 >gi|111306185|gb|AAI21599.1| UPF0580 protein [Xenopus (Silurana) tropicalis]	GDP-D-glucose phosphorylase 1 OS=Xenopus tropicalis GN=gdpgp1 PE=2 SV=1	--	1	p2	(AC)6	12	652	663	GCAATCCATGTAAACACCACA	59.312	21	GCTCACATTTGGAGCTGTCA	59.992	20	260	621	880	GCAATCCATGTAAACACCACA	59.312	21	TGGAGCTGTCAGCATTCTTG	60.136	20	251	621	871	GCAATCCATGTAAACACCACA	59.312	21	TTCTTGGACCATGCAGATTG	59.648	20	237	621	857
FSLssr315	Unigene0074023	2984	90	0.5422	PREDICTED: MGC81917 protein-like [Saccoglossus kowalevskii]	Endoplasmic reticulum-Golgi intermediate compartment protein 2 OS=Mus musculus GN=Ergic2 PE=2 SV=1	--	1	p2	(TG)6	12	1	12
FSLssr316	Unigene0074028	5943	15315	46.3259	Ubiquitin-conjugating enzyme E2 H [Crassostrea gigas]	Ubiquitin-conjugating enzyme E2 H OS=Mus musculus GN=Ube2h PE=2 SV=1	ubiquitin-conjugating enzyme E2 H [EC:6.3.2.19]	1	p2	(TA)6	12	3616	3627	CCCCCACCACCATTATTCTT	60.797	20	CAAAAGATTGGGTTGCCACT	59.971	20	242	3484	3725	CCAGCAGTGTTGGGCATTAT	60.914	20	CAAAAGATTGGGTTGCCACT	59.971	20	201	3525	3725	CCCCCACCACCATTATTCTT	60.797	20	TTACCCCAAGAGCTGACAGG	60.246	20	264	3484	3747
FSLssr317	Unigene0074030	2428	2521	18.6654	novel protein [Xenopus (Silurana) tropicalis]	Inner centromere protein A OS=Dictyostelium discoideum GN=icpA PE=1 SV=1	E3 ubiquitin-protein ligase TRIP12 [EC:6.3.2.19]	1	c	(CT)8cccagtcacataccagtcatgaattctgttatgtttattgacagttattaccattatgtgtgactatacagttttcagcattacaactttacacc(AT)6	123	1849	1971	CACCAACAAAGGTGGGCTTA	60.913	20	TTCAAGCACAATAATTTGTCATGTT	59.835	25	279	1729	2007	CACCAACAAAGGTGGGCTTA	60.913	20	TCAAGCACAATAATTTGTCATGTT	58.614	24	278	1729	2006	CACCAACAAAGGTGGGCTTA	60.913	20	TTCAAGCACAATAATTTGTCATGT	58.614	24	279	1729	2007
FSLssr318	Unigene0074035	3260	1798	9.9148	proteophosphoglycan ppg4 [Leishmania braziliensis MHOM/BR/75/M2904] >gi|134065503|emb|CAM43270.1| proteophosphoglycan ppg4 [Leishmania braziliensis MHOM/BR/75/M2904]	Flocculation protein FLO11 OS=Saccharomyces cerevisiae (strain ATCC 204508 / S288c) GN=MUC1 PE=1 SV=2	--	1	p3	(CTT)6	18	23	40	GTCGAGGCACTTTTTCCG	59.369	18	CTAAGTCAGGAGTGCGGGAG	60.005	20	168	1	168	GTCGAGGCACTTTTTCCG	59.369	18	CAAACGGCAACACAAATCAC	60.011	20	257	1	257	GTCGAGGCACTTTTTCCG	59.369	18	GCAGCCAAAGAAAAAGCATC	59.967	20	100	1	100
FSLssr319	Unigene0074037	3637	4474	22.1139	Mov10, Moloney leukemia virus 10, homolog [Bos taurus] >gi|151556354|gb|AAI48152.1| Mov10, Moloney leukemia virus 10, homolog (mouse) [Bos taurus]	Probable RNA helicase SDE3 OS=Arabidopsis thaliana GN=SDE3 PE=1 SV=1	--	1	c	(GT)7gcatgaaa(GT)8	38	3238	3275	TCCAGAATTGCTGACTGTGC	59.992	20	GTCACAACCCAACCCTGTCT	59.859	20	264	3105	3368	TCCAGAATTGCTGACTGTGC	59.992	20	CCTGTCTTCCAAGCCAAAAG	59.846	20	251	3105	3355	TTCCTTGGTTCCAGAATTGC	60.051	20	GTCACAACCCAACCCTGTCT	59.859	20	273	3096	3368
FSLssr320	Unigene0074044	3421	79	0.4151	Collagen alpha-1(XII) chain [Crassostrea gigas]	Collagen alpha-1(XIV) chain OS=Mus musculus GN=Col14a1 PE=2 SV=2	--	1	p3	(CAG)5	15	193	207	CGTCAGCTTCACGTCAGAAA	60.175	20	TTGCTCGTTATATCTGCCCC	60.06	20	259	44	302	CGTCAGCTTCACGTCAGAAA	60.175	20	AGCCAATCATCTTGCTCGTT	59.843	20	270	44	313	GAGTCATCTGTCGCAGAACG	59.577	20	TTGCTCGTTATATCTGCCCC	60.06	20	196	107	302
FSLssr321	Unigene0074123	4305	2126	8.8777	PREDICTED: xanthine dehydrogenase/oxidase-like [Amphimedon queenslandica]	Xanthine dehydrogenase OS=Dictyostelium discoideum GN=xdh PE=3 SV=1	--	1	p2	(TG)6	12	1720	1731	TTGCAAAAAGAAACCATGTGA	59.192	21	TGCCATCAAAAATCAGTGGA	60.049	20	148	1685	1832	TTGCAAAAAGAAACCATGTGA	59.192	21	CCCAACCTCTGCTAGATGGA	60.21	20	278	1685	1962	TTGCAAAAAGAAACCATGTGA	59.192	21	GGAGGTAGAGGTGTGGCAAG	59.721	20	199	1685	1883
FSLssr322	Unigene0074133	2800	12	0.077	Prominin-1-A [Crassostrea gigas]	Probable serine/threonine-protein kinase DDB_G0281745 OS=Dictyostelium discoideum GN=DDB_G0281745 PE=3 SV=1	nuclear receptor coactivator 6	1	c	(TGC)6tgggtgtt(CTG)5	41	5	45
FSLssr323	Unigene0074336	4583	0	0	mKIAA1026 protein [Mus musculus]	Kazrin OS=Mus musculus GN=Kazn PE=1 SV=2	--	1	p2	(CA)7	14	4385	4398	CCGTGATGTTTACTGGGGAC	60.232	20	TGTAACCTCTTCGGTTTGGAA	59.595	21	189	4236	4424	GGATCTCGGCAAGTGACAGT	60.269	20	TGTAACCTCTTCGGTTTGGAA	59.595	21	220	4205	4424	TTTTCACCCGTTCTCTCTCG	60.366	20	TGTAACCTCTTCGGTTTGGAA	59.595	21	126	4299	4424
FSLssr324	Unigene0076851	2119	5	0.0424	pol-like protein [Biomphalaria glabrata]	RNA-directed DNA polymerase from mobile element jockey OS=Drosophila funebris GN=jockey\pol PE=1 SV=1	--	1	p4	(AGAA)4	16	13	28
FSLssr325	Unigene0076852	2167	0	0	pol-like protein [Biomphalaria glabrata]	RNA-directed DNA polymerase from mobile element jockey OS=Drosophila funebris GN=jockey\pol PE=1 SV=1	--	1	p4	(AGAA)4	16	13	28
FSLssr326	Unigene0076853	2309	0	0	pol-like protein [Biomphalaria glabrata]	RNA-directed DNA polymerase from mobile element jockey OS=Drosophila funebris GN=jockey\pol PE=1 SV=1	--	1	p4	(AGAA)4	16	13	28
FSLssr327	Unigene0076854	2059	0	0	pol-like protein [Biomphalaria glabrata]	RNA-directed DNA polymerase from mobile element jockey OS=Drosophila funebris GN=jockey\pol PE=1 SV=1	--	1	p4	(AGAA)4	16	13	28
FSLssr328	Unigene0076855	2385	0	0	pol-like protein [Biomphalaria glabrata]	RNA-directed DNA polymerase from mobile element jockey OS=Drosophila funebris GN=jockey\pol PE=1 SV=1	--	1	p4	(AGAA)4	16	13	28
FSLssr329	Unigene0076856	2337	0	0	pol-like protein [Biomphalaria glabrata]	RNA-directed DNA polymerase from mobile element jockey OS=Drosophila funebris GN=jockey\pol PE=1 SV=1	--	1	p4	(AGAA)4	16	13	28
FSLssr330	Unigene0076912	3076	0	0	ovarian cancer-associated gene 2 protein homolog [Xenopus (Silurana) tropicalis] >gi|157423621|gb|AAI53672.1| ovca2 protein [Xenopus (Silurana) tropicalis]	Ovarian cancer-associated gene 2 protein homolog OS=Xenopus tropicalis GN=ovca2 PE=2 SV=2	--	1	p2	(TA)7	14	1299	1312	ACAAAACACTGCATCCCACA	60.008	20	ATGACTGGAGGGTTGAGTCG	60.112	20	248	1102	1349	CCAAGACCTGTATGTGGGCT	59.989	20	ATGACTGGAGGGTTGAGTCG	60.112	20	211	1139	1349	ACAAAACACTGCATCCCACA	60.008	20	TGGAGGGTTGAGTCGCTTAT	59.694	20	243	1102	1344
FSLssr331	Unigene0076914	2928	0	0	ovarian cancer-associated gene 2 protein homolog [Xenopus (Silurana) tropicalis] >gi|157423621|gb|AAI53672.1| ovca2 protein [Xenopus (Silurana) tropicalis]	Ovarian cancer-associated gene 2 protein homolog OS=Xenopus tropicalis GN=ovca2 PE=2 SV=2	--	1	p2	(TA)7	14	1151	1164	ACAAAACACTGCATCCCACA	60.008	20	ATGACTGGAGGGTTGAGTCG	60.112	20	248	954	1201	CCAAGACCTGTATGTGGGCT	59.989	20	ATGACTGGAGGGTTGAGTCG	60.112	20	211	991	1201	ACAAAACACTGCATCCCACA	60.008	20	TGGAGGGTTGAGTCGCTTAT	59.694	20	243	954	1196
FSLssr332	Unigene0076915	3079	0	0	ovarian cancer-associated gene 2 protein homolog [Xenopus (Silurana) tropicalis] >gi|157423621|gb|AAI53672.1| ovca2 protein [Xenopus (Silurana) tropicalis]	Ovarian cancer-associated gene 2 protein homolog OS=Danio rerio GN=ovca2 PE=2 SV=1	--	1	p2	(TA)7	14	1299	1312	ACAAAACACTGCATCCCACA	60.008	20	ATGACTGGAGGGTTGAGTCG	60.112	20	248	1102	1349	CCAAGACCTGTATGTGGGCT	59.989	20	ATGACTGGAGGGTTGAGTCG	60.112	20	211	1139	1349	ACAAAACACTGCATCCCACA	60.008	20	TGGAGGGTTGAGTCGCTTAT	59.694	20	243	1102	1344
FSLssr333	Unigene0076924	4324	10914	45.3744	Tyrosine-protein phosphatase 10D [Crassostrea gigas]	Receptor-type tyrosine-protein phosphatase beta OS=Mus musculus GN=Ptprb PE=1 SV=1	--	3	c	(GT)8gattaagatattatggtctttttatgaacggtatgcgaata(TG)6	69	3293	3361	TTTAAAGGAACAACAGCGAATTT	59.241	23	GACGAGGGGCTGAACATAAA	60.074	20	276	3249	3524	TTTAAAGGAACAACAGCGAATTT	59.241	23	TATCTGTTGAAAGCCCCAGC	60.214	20	215	3249	3463	TTTAAAGGAACAACAGCGAATTT	59.241	23	AGACGAGGGGCTGAACATAA	59.694	20	277	3249	3525
FSLssr334	Unigene0076949	3238	0	0	Glycogenin-1 [Crassostrea gigas]	--	glycogenin glucosyltransferase [EC:2.4.1.186]	1	p2	(GA)6	12	2962	2973	CTCAAGGGCAGGAAGAGGAT	60.725	20	CCTTCAACACCATGCAACAC	60.008	20	219	2939	3157	CTCAAGGGCAGGAAGAGGAT	60.725	20	CTTCAACACCATGCAACACC	60.008	20	218	2939	3156	CTCAAGGGCAGGAAGAGGAT	60.725	20	TTCAACACCATGCAACACCT	60.008	20	217	2939	3155
FSLssr335	Unigene0077009	3159	0	0	Heterogeneous nuclear ribonucleoprotein H [Crassostrea gigas]	Heterogeneous nuclear ribonucleoprotein H2 OS=Pongo abelii GN=HNRNPH2 PE=2 SV=1	heterogeneous nuclear ribonucleoprotein F/H	1	p2	(TC)6	12	2267	2278	TGGCATATTGTAAACATGAAGGA	59.376	23	AGAGGCAGCAGTTTAGGTGG	59.496	20	248	2157	2404	TGGCATATTGTAAACATGAAGGA	59.376	23	GGAAGAAAACAGAGGCAGCA	60.517	20	258	2157	2414	TGGCATATTGTAAACATGAAGGA	59.376	23	TGGAAGAAAACAGAGGCAGC	60.517	20	259	2157	2415
FSLssr336	Unigene0077010	3922	0	0	PREDICTED: heterogeneous nuclear ribonucleoprotein F-like [Nasonia vitripennis]	Heterogeneous nuclear ribonucleoprotein H2 OS=Bos taurus GN=HNRNPH2 PE=2 SV=1	heterogeneous nuclear ribonucleoprotein F/H	1	p2	(TC)6	12	3030	3041	TGGCATATTGTAAACATGAAGGA	59.376	23	AGAGGCAGCAGTTTAGGTGG	59.496	20	248	2920	3167	TGGCATATTGTAAACATGAAGGA	59.376	23	GGAAGAAAACAGAGGCAGCA	60.517	20	258	2920	3177	TGGCATATTGTAAACATGAAGGA	59.376	23	TGGAAGAAAACAGAGGCAGC	60.517	20	259	2920	3178
FSLssr337	Unigene0077011	3382	0	0	Heterogeneous nuclear ribonucleoprotein H [Crassostrea gigas]	Heterogeneous nuclear ribonucleoprotein H OS=Mus musculus GN=Hnrnph1 PE=1 SV=3	heterogeneous nuclear ribonucleoprotein F/H	1	p2	(TC)6	12	2490	2501	TGGCATATTGTAAACATGAAGGA	59.376	23	AGAGGCAGCAGTTTAGGTGG	59.496	20	248	2380	2627	TGGCATATTGTAAACATGAAGGA	59.376	23	GGAAGAAAACAGAGGCAGCA	60.517	20	258	2380	2637	TGGCATATTGTAAACATGAAGGA	59.376	23	TGGAAGAAAACAGAGGCAGC	60.517	20	259	2380	2638
FSLssr338	Unigene0077012	3039	0	0	Heterogeneous nuclear ribonucleoprotein H [Crassostrea gigas]	Heterogeneous nuclear ribonucleoprotein H OS=Mus musculus GN=Hnrnph1 PE=1 SV=3	heterogeneous nuclear ribonucleoprotein F/H	1	p2	(TC)6	12	2147	2158	TGGCATATTGTAAACATGAAGGA	59.376	23	AGAGGCAGCAGTTTAGGTGG	59.496	20	248	2037	2284	TGGCATATTGTAAACATGAAGGA	59.376	23	GGAAGAAAACAGAGGCAGCA	60.517	20	258	2037	2294	TGGCATATTGTAAACATGAAGGA	59.376	23	TGGAAGAAAACAGAGGCAGC	60.517	20	259	2037	2295
FSLssr339	Unigene0077013	3136	1	0.0057	Heterogeneous nuclear ribonucleoprotein H [Crassostrea gigas]	Heterogeneous nuclear ribonucleoprotein H OS=Mus musculus GN=Hnrnph1 PE=1 SV=3	heterogeneous nuclear ribonucleoprotein F/H	1	p2	(TC)6	12	2244	2255	TGGCATATTGTAAACATGAAGGA	59.376	23	AGAGGCAGCAGTTTAGGTGG	59.496	20	248	2134	2381	TGGCATATTGTAAACATGAAGGA	59.376	23	GGAAGAAAACAGAGGCAGCA	60.517	20	258	2134	2391	TGGCATATTGTAAACATGAAGGA	59.376	23	TGGAAGAAAACAGAGGCAGC	60.517	20	259	2134	2392
FSLssr340	Unigene0077018	2220	20	0.162	Solute carrier family 28 member 3 [Crassostrea gigas]	Solute carrier family 28 member 3 OS=Eptatretus stoutii GN=SLC28A3 PE=2 SV=1	pyrimidine nucleoside transport protein	1	p3	(AAC)5	15	2106	2120	CCTGCATCGCTGGTCTATTT	60.235	20	CATTCACACACCACTTTCGC	60.16	20	269	1890	2158	CATCACTCCGTGTGAAGTGG	60.154	20	AAGTCTCGTCACACTCCCGT	59.756	20	127	2060	2186	CATCACTCCGTGTGAAGTGG	60.154	20	AAAGTCTCGTCACACTCCCG	60.298	20	128	2060	2187
FSLssr341	Unigene0077020	2205	26	0.212	Solute carrier family 28 member 3 [Crassostrea gigas]	Solute carrier family 28 member 3 OS=Eptatretus stoutii GN=SLC28A3 PE=2 SV=1	pyrimidine nucleoside transport protein	1	p3	(AAC)5	15	2091	2105	CCTGCATCGCTGGTCTATTT	60.235	20	CATTCACACACCACTTTCGC	60.16	20	269	1875	2143	CATCACTCCGTGTGAAGTGG	60.154	20	AAGTCTCGTCACACTCCCGT	59.756	20	127	2045	2171	CATCACTCCGTGTGAAGTGG	60.154	20	AAAGTCTCGTCACACTCCCG	60.298	20	128	2045	2172
FSLssr342	Unigene0077027	3279	9263	50.7835	Radial spoke head protein 3-like protein [Crassostrea gigas]	Radial spoke head protein 3 homolog OS=Homo sapiens GN=RSPH3 PE=2 SV=1	--	2	p2	(TG)7	14	2349	2362	AGTACAGTCCCAGCCATCGT	59.604	20	GCACACCTTGCCTCTCTTTC	59.997	20	253	2144	2396	ATTCGTGTTTCTCTGCGAGG	60.397	20	GCACACCTTGCCTCTCTTTC	59.997	20	276	2121	2396	CGTGTTTCTCTGCGAGGTTT	60.431	20	GCACACCTTGCCTCTCTTTC	59.997	20	273	2124	2396
FSLssr343	Unigene0077027	3279	9263	50.7835	Radial spoke head protein 3-like protein [Crassostrea gigas]	Radial spoke head protein 3 homolog OS=Homo sapiens GN=RSPH3 PE=2 SV=1	--	2	p2	(TG)7	14	2349	2362	AGTACAGTCCCAGCCATCGT	59.604	20	GCACACCTTGCCTCTCTTTC	59.997	20	253	2144	2396	ATTCGTGTTTCTCTGCGAGG	60.397	20	GCACACCTTGCCTCTCTTTC	59.997	20	276	2121	2396	CGTGTTTCTCTGCGAGGTTT	60.431	20	GCACACCTTGCCTCTCTTTC	59.997	20	273	2124	2396
FSLssr344	Unigene0077049	7022	0	0	LIM domain and actin-binding protein 1 [Crassostrea gigas]	LIM domain and actin-binding protein 1 OS=Mus musculus GN=Lima1 PE=1 SV=3	--	1	p4	(GGCA)4	16	84	99	CGCAGAATTTTTATTTCCCG	59.56	20	TCCCACCAATAATCTCTGGC	59.894	20	102	46	147	CGCAGAATTTTTATTTCCCG	59.56	20	TGTGATGGCACACAGGCTAT	60.144	20	141	46	186	CGCAGAATTTTTATTTCCCG	59.56	20	GCGAAACCAAAGACTGAAGG	59.853	20	215	46	260
FSLssr345	Unigene0077059	4096	0	0	Signal peptide, CUB and EGF-like domain-containing protein 1 [Crassostrea gigas]	Signal peptide, CUB and EGF-like domain-containing protein 3 OS=Mus musculus GN=Scube3 PE=1 SV=1	--	3	p2	(CA)7	14	3893	3906	GACAAACGCTTTCAGAAGCC	60	20	GGCCTTGTTCACGATTTGTT	59.978	20	200	3764	3963	AAACGCTTTCAGAAGCCAAA	59.996	20	GGCCTTGTTCACGATTTGTT	59.978	20	197	3767	3963	ACGCTTTCAGAAGCCAAAAA	59.996	20	GGCCTTGTTCACGATTTGTT	59.978	20	195	3769	3963
FSLssr346	Unigene0077060	4506	0	0	Signal peptide, CUB and EGF-like domain-containing protein 1 [Crassostrea gigas]	Signal peptide, CUB and EGF-like domain-containing protein 3 OS=Mus musculus GN=Scube3 PE=1 SV=1	--	3	p2	(CA)7	14	4303	4316	GACAAACGCTTTCAGAAGCC	60	20	GGCCTTGTTCACGATTTGTT	59.978	20	200	4174	4373	AAACGCTTTCAGAAGCCAAA	59.996	20	GGCCTTGTTCACGATTTGTT	59.978	20	197	4177	4373	ACGCTTTCAGAAGCCAAAAA	59.996	20	GGCCTTGTTCACGATTTGTT	59.978	20	195	4179	4373
FSLssr347	Unigene0077061	4084	0	0	Signal peptide, CUB and EGF-like domain-containing protein 1 [Crassostrea gigas]	Signal peptide, CUB and EGF-like domain-containing protein 3 OS=Mus musculus GN=Scube3 PE=1 SV=1	--	3	p2	(CA)7	14	3861	3874	GACAAACGCTTTCAGAAGCC	60	20	GGCCTTGTTCACGATTTGTT	59.978	20	200	3732	3931	AAACGCTTTCAGAAGCCAAA	59.996	20	GGCCTTGTTCACGATTTGTT	59.978	20	197	3735	3931	ACGCTTTCAGAAGCCAAAAA	59.996	20	GGCCTTGTTCACGATTTGTT	59.978	20	195	3737	3931
FSLssr348	Unigene0077062	4494	0	0	Signal peptide, CUB and EGF-like domain-containing protein 1 [Crassostrea gigas]	Signal peptide, CUB and EGF-like domain-containing protein 3 OS=Mus musculus GN=Scube3 PE=1 SV=1	--	3	p2	(CA)7	14	4271	4284	GACAAACGCTTTCAGAAGCC	60	20	GGCCTTGTTCACGATTTGTT	59.978	20	200	4142	4341	AAACGCTTTCAGAAGCCAAA	59.996	20	GGCCTTGTTCACGATTTGTT	59.978	20	197	4145	4341	ACGCTTTCAGAAGCCAAAAA	59.996	20	GGCCTTGTTCACGATTTGTT	59.978	20	195	4147	4341
FSLssr349	Unigene0077336	4052	0	0	IWS1-like protein [Harpegnathos saltator]	Protein IWS1 homolog OS=Rattus norvegicus GN=Iws1 PE=2 SV=1	--	1	p2	(CA)6	12	1599	1610	TGTCTTGCCTTCTCCCAAAC	60.232	20	AGGACAGAGAGCAGTGGGAA	59.986	20	177	1507	1683	TGTCTTGCCTTCTCCCAAAC	60.232	20	AAGGACAGAGAGCAGTGGGA	59.986	20	178	1507	1684	CTGTCTTGCCTTCTCCCAAA	60.366	20	AGGACAGAGAGCAGTGGGAA	59.986	20	178	1506	1683
FSLssr350	Unigene0077337	4076	0	0	IWS1-like protein [Harpegnathos saltator]	Protein IWS1 homolog OS=Rattus norvegicus GN=Iws1 PE=2 SV=1	--	1	p2	(CA)6	12	1599	1610	TGTCTTGCCTTCTCCCAAAC	60.232	20	AGGACAGAGAGCAGTGGGAA	59.986	20	177	1507	1683	TGTCTTGCCTTCTCCCAAAC	60.232	20	AAGGACAGAGAGCAGTGGGA	59.986	20	178	1507	1684	CTGTCTTGCCTTCTCCCAAA	60.366	20	AGGACAGAGAGCAGTGGGAA	59.986	20	178	1506	1683
FSLssr351	Unigene0077386	7523	0	0	clathrin assembly protein AP180 [Doryteuthis pealeii]	Phosphatidylinositol-binding clathrin assembly protein OS=Mus musculus GN=Picalm PE=1 SV=1	--	1	p3	(CTG)5	15	6175	6189	CCAGGAGGTCATCACTTGGT	59.962	20	CATCAAACCAGCCCAGTTCT	60.111	20	150	6126	6275	CCAGGAGGTCATCACTTGGT	59.962	20	GAGCTTTCATCAAACCAGCC	59.82	20	157	6126	6282	GGAGAGGCTGTAGCTGATGC	60.127	20	CATCAAACCAGCCCAGTTCT	60.111	20	124	6152	6275
FSLssr352	Unigene0077394	2240	71	0.5698	Cytosolic phospholipase A2 [Crassostrea gigas]	Cytosolic phospholipase A2 OS=Xenopus tropicalis GN=pla2g4a PE=2 SV=1	phospholipase A2 [EC:3.1.1.4]	1	p2	(TA)6	12	1816	1827	TCTGGTTGTTTTGATGTGGAA	59.01	21	AAAATGAGGTGGCAGCTGTT	59.74	20	226	1740	1965	TTCTCTGGTTGTTTTGATGTGG	60.008	22	AAAATGAGGTGGCAGCTGTT	59.74	20	229	1737	1965	CTCTGGTTGTTTTGATGTGGAA	60.008	22	AAAATGAGGTGGCAGCTGTT	59.74	20	227	1739	1965
FSLssr353	Unigene0077399	2882	328	2.0459	sigma class glutathione-s-transferase 2 [Haliotis discus discus]	Probable glutathione S-transferase 6 OS=Caenorhabditis elegans GN=gst-6 PE=3 SV=2	prostaglandin-H2 D-isomerase [EC:5.3.99.2]	1	p4	(TTTA)10	40	924	963	GGAGAAGGCGACTGTGATGT	60.269	20	ATGTCCCTGAAACCTCGTTG	59.966	20	174	867	1040	GGAGAAGGCGACTGTGATGT	60.269	20	TGTTTTGTATCAACCCCCGT	60.088	20	277	867	1143	GGAGAAGGCGACTGTGATGT	60.269	20	CCTGAAACCTCGTTGCAGAT	60.255	20	169	867	1035
FSLssr354	Unigene0077400	2864	181	1.1361	sigma class glutathione-s-transferase 2 [Haliotis discus discus]	Probable glutathione S-transferase 6 OS=Caenorhabditis elegans GN=gst-6 PE=3 SV=2	prostaglandin-H2 D-isomerase [EC:5.3.99.2]	1	p4	(TTTA)10	40	924	963	GGAGAAGGCGACTGTGATGT	60.269	20	ATGTCCCTGAAACCTCGTTG	59.966	20	174	867	1040	GGAGAAGGCGACTGTGATGT	60.269	20	CCTGAAACCTCGTTGCAGAT	60.255	20	169	867	1035	GGAGAAGGCGACTGTGATGT	60.269	20	CATTTGCAAAATGTCCCTGA	59.518	20	184	867	1050
FSLssr355	Unigene0077646	3436	1404	7.3456	von Willebrand factor D and EGF domain-containing protein [Crassostrea gigas]	von Willebrand factor D and EGF domain-containing protein OS=Homo sapiens GN=VWDE PE=2 SV=4	--	4	p3	(GCA)5	15	3303	3317	GCATTCTTCCAGGTGATGGT	59.934	20	GTGGTCACGGGACATCCTAT	59.661	20	255	3103	3357	ATTCTTCCAGGTGATGGTGC	59.934	20	GTGGTCACGGGACATCCTAT	59.661	20	253	3105	3357	AGCATTCTTCCAGGTGATGG	60.073	20	GTGGTCACGGGACATCCTAT	59.661	20	256	3102	3357
FSLssr356	Unigene0077700	2093	1406	12.0762	Tyrosyl-tRNA synthetase, cytoplasmic [Crassostrea gigas]	Tyrosine--tRNA ligase, cytoplasmic OS=Danio rerio GN=yars PE=2 SV=2	tyrosyl-tRNA synthetase [EC:6.1.1.1]	1	p2	(AT)6	12	90	101	ACCATTAGCACGAGCAGACC	60.285	20	CCTGCAAATTCCTCGTGATT	60.074	20	185	64	248	AGCCACTTTATAAGCGCTCG	59.652	20	CCTGCAAATTCCTCGTGATT	60.074	20	246	3	248	ACCATTAGCACGAGCAGACC	60.285	20	TTTTCTTCTTGTCCTGCGGT	59.853	20	156	64	219
FSLssr357	Unigene0077736	3923	100	0.4582	Major egg antigen [Crassostrea gigas]	Major egg antigen OS=Schistosoma mansoni PE=2 SV=1	--	4	p2	(AC)11	22	1981	2002	AAACGTACCAAGTCCGTTCG	60.03	20	TTTTAGCAGCAAACAGCGTG	60.191	20	172	1892	2063	ACGTACCAAGTCCGTTCGTC	60.035	20	TTTTAGCAGCAAACAGCGTG	60.191	20	170	1894	2063	GGAAATGCCCGTATCTCTCA	60.036	20	TTTTAGCAGCAAACAGCGTG	60.191	20	223	1841	2063
FSLssr358	Unigene0077736	3923	100	0.4582	Major egg antigen [Crassostrea gigas]	Major egg antigen OS=Schistosoma mansoni PE=2 SV=1	--	4	p2	(AC)11	22	1981	2002	AAACGTACCAAGTCCGTTCG	60.03	20	TTTTAGCAGCAAACAGCGTG	60.191	20	172	1892	2063	ACGTACCAAGTCCGTTCGTC	60.035	20	TTTTAGCAGCAAACAGCGTG	60.191	20	170	1894	2063	GGAAATGCCCGTATCTCTCA	60.036	20	TTTTAGCAGCAAACAGCGTG	60.191	20	223	1841	2063
FSLssr359	Unigene0077736	3923	100	0.4582	Major egg antigen [Crassostrea gigas]	Major egg antigen OS=Schistosoma mansoni PE=2 SV=1	--	4	p2	(AC)11	22	1981	2002	AAACGTACCAAGTCCGTTCG	60.03	20	TTTTAGCAGCAAACAGCGTG	60.191	20	172	1892	2063	ACGTACCAAGTCCGTTCGTC	60.035	20	TTTTAGCAGCAAACAGCGTG	60.191	20	170	1894	2063	GGAAATGCCCGTATCTCTCA	60.036	20	TTTTAGCAGCAAACAGCGTG	60.191	20	223	1841	2063
FSLssr360	Unigene0077736	3923	100	0.4582	Major egg antigen [Crassostrea gigas]	Major egg antigen OS=Schistosoma mansoni PE=2 SV=1	--	4	p2	(AC)11	22	1981	2002	AAACGTACCAAGTCCGTTCG	60.03	20	TTTTAGCAGCAAACAGCGTG	60.191	20	172	1892	2063	ACGTACCAAGTCCGTTCGTC	60.035	20	TTTTAGCAGCAAACAGCGTG	60.191	20	170	1894	2063	GGAAATGCCCGTATCTCTCA	60.036	20	TTTTAGCAGCAAACAGCGTG	60.191	20	223	1841	2063
FSLssr361	Unigene0077740	5653	79	0.2512	Monocarboxylate transporter 9 [Crassostrea gigas]	Monocarboxylate transporter 14 OS=Mus musculus GN=Slc16a14 PE=2 SV=1	--	1	p2	(TC)9	18	1146	1163	CCCTGGTCTCTAGTGAAGCG	60.005	20	TGAAGTGCCAATGTCGGATA	60.073	20	216	1013	1228	GGGGTTTGGGGTTGTTTTAT	59.793	20	TGAAGTGCCAATGTCGGATA	60.073	20	275	954	1228	CCCTGGTCTCTAGTGAAGCG	60.005	20	ATGAAGTGCCAATGTCGGAT	60.348	20	217	1013	1229
FSLssr362	Unigene0077769	2302	159	1.2417	Epidermal retinal dehydrogenase 2 [Crassostrea gigas]	Epidermal retinol dehydrogenase 2 OS=Homo sapiens GN=SDR16C5 PE=2 SV=2	--	2	p2	(AG)6	12	2161	2172	TTCTCGACAGCCAACCTTCT	59.989	20	CCTGTTCACGGCTTTGTCTT	60.291	20	206	2000	2205	TTCTCGACAGCCAACCTTCT	59.989	20	CTGTTTCCTGTTCACGGCTT	60.291	20	212	2000	2211	ATGTTTCTCGACAGCCAACC	60.119	20	CCTGTTCACGGCTTTGTCTT	60.291	20	210	1996	2205
FSLssr363	Unigene0077770	2287	52	0.4087	Epidermal retinal dehydrogenase 2 [Crassostrea gigas]	Epidermal retinol dehydrogenase 2 OS=Homo sapiens GN=SDR16C5 PE=2 SV=2	--	2	p2	(AG)6	12	2146	2157	TTCTCGACAGCCAACCTTCT	59.989	20	CCTGTTCACGGCTTTGTCTT	60.291	20	206	1985	2190	TTCTCGACAGCCAACCTTCT	59.989	20	CTGTTTCCTGTTCACGGCTT	60.291	20	212	1985	2196	ATGTTTCTCGACAGCCAACC	60.119	20	CCTGTTCACGGCTTTGTCTT	60.291	20	210	1981	2190
FSLssr364	Unigene0077772	3899	167	0.77	Major egg antigen [Crassostrea gigas]	Major egg antigen OS=Schistosoma mansoni PE=2 SV=1	--	4	p2	(AC)11	22	1981	2002	AAACGTACCAAGTCCGTTCG	60.03	20	TTTTAGCAGCAAACAGCGTG	60.191	20	172	1892	2063	ACGTACCAAGTCCGTTCGTC	60.035	20	TTTTAGCAGCAAACAGCGTG	60.191	20	170	1894	2063	GGAAATGCCCGTATCTCTCA	60.036	20	TTTTAGCAGCAAACAGCGTG	60.191	20	223	1841	2063
FSLssr365	Unigene0077773	6338	0	0	Hepatocyte nuclear factor 4-alpha [Crassostrea gigas]	Hepatocyte nuclear factor 4-alpha OS=Xenopus laevis GN=hnf4a PE=2 SV=2	hepatocyte nuclear factor 4	1	p2	(GT)8	16	6313	6328
FSLssr366	Unigene0077774	6389	6	0.0169	Hepatocyte nuclear factor 4-alpha [Crassostrea gigas]	Hepatocyte nuclear factor 4-alpha OS=Xenopus laevis GN=hnf4a PE=2 SV=2	hepatocyte nuclear factor 4	1	p2	(GT)8	16	6364	6379
FSLssr367	Unigene0077788	6257	6098	17.52	B(0,+)-type amino acid transporter 1 [Crassostrea gigas]	B(0,+)-type amino acid transporter 1 OS=Rattus norvegicus GN=Slc7a9 PE=1 SV=1	solute carrier family 7 (L-type amino acid transporter), member 9	1	p2	(TA)6	12	4729	4740	TTGAGGGTTTAAAACAGCCG	60.103	20	CTTCCAAGACTGTTGCCTCC	59.844	20	279	4587	4865	TTGAGGGTTTAAAACAGCCG	60.103	20	TCTGCAGTCAACCCAAATGA	60.24	20	231	4587	4817	TTGAGGGTTTAAAACAGCCG	60.103	20	ACTGTTGCCTCCAGAACCAT	59.579	20	271	4587	4857
FSLssr368	Unigene0077798	2498	932	6.7071	AGAP001862-PA [Anopheles gambiae str. PEST] >gi|157012521|gb|EAA01756.2| AGAP001862-PA [Anopheles gambiae str. PEST]	FMRFamide receptor OS=Drosophila melanogaster GN=FR PE=2 SV=1	--	1	p4	(ATTT)4	16	780	795	CTTTTCAAGACGAAAAGCGG	59.99	20	ACAGGAAGCTGGAAGCAAAA	59.993	20	141	688	828	CTTTTCAAGACGAAAAGCGG	59.99	20	CAGGCAGGTGTGCTACAGAA	60.049	20	185	688	872	CTTTTCAAGACGAAAAGCGG	59.99	20	TTGACAGGCAGGTGTGCTAC	59.905	20	189	688	876
FSLssr369	Unigene0077816	5392	18	0.06	GF12526 [Drosophila ananassae] >gi|190619997|gb|EDV35521.1| GF12526 [Drosophila ananassae]	Uro-adherence factor A OS=Staphylococcus saprophyticus subsp. saprophyticus (strain ATCC 15305 / DSM 20229) GN=uafA PE=1 SV=1	histone acetyltransferase MYST3 [EC:2.3.1.48]	1	p2	(GA)6	12	2360	2371	TTGGAGTGAAGGGAAAGTGG	60.081	20	GACCCCACAAACCTGTGTCT	59.859	20	247	2233	2479	AAACTGGGACCCTCAAGACC	60.349	20	GACCCCACAAACCTGTGTCT	59.859	20	218	2262	2479	TTGGAGTGAAGGGAAAGTGG	60.081	20	ATGTCATGACCCCACAAACC	60.497	20	254	2233	2486
FSLssr370	Unigene0077817	7078	805	2.0446	Cordon-bleu protein-like 1 [Harpegnathos saltator]	Serine-rich adhesin for platelets OS=Staphylococcus haemolyticus (strain JCSC1435) GN=sraP PE=3 SV=1	--	1	p2	(GA)6	12	2360	2371	TTGGAGTGAAGGGAAAGTGG	60.081	20	GACCCCACAAACCTGTGTCT	59.859	20	247	2233	2479	AAACTGGGACCCTCAAGACC	60.349	20	GACCCCACAAACCTGTGTCT	59.859	20	218	2262	2479	TTGGAGTGAAGGGAAAGTGG	60.081	20	ATGTCATGACCCCACAAACC	60.497	20	254	2233	2486
FSLssr371	Unigene0077821	2822	336	2.1404	salivary gland secretion 1 [Drosophila melanogaster] >gi|55380421|gb|AAF50957.4| salivary gland secretion 1 [Drosophila melanogaster]	Mucin-2 OS=Homo sapiens GN=MUC2 PE=1 SV=2	--	1	p4	(GTCT)5	20	2074	2093	TGATGTCTCGGTGCCATAAA	60.073	20	AAACTTGTGAACCGCCAGAC	60.156	20	212	1967	2178	TTTGATGTCTCGGTGCCATA	60.073	20	AAACTTGTGAACCGCCAGAC	60.156	20	214	1965	2178	ACCTTGCAGTCTGCCTCATT	59.874	20	AAACTTGTGAACCGCCAGAC	60.156	20	149	2030	2178
FSLssr372	Unigene0077822	2165	14	0.1162	Protein Y39A3B.1 [Caenorhabditis elegans] >gi|373220329|emb|CCD73011.1| Protein Y39A3B.1 [Caenorhabditis elegans]	Aminopeptidase YwaD OS=Bacillus subtilis (strain 168) GN=ywaD PE=1 SV=2	--	1	p2	(TA)6	12	1376	1387	AACACTGCAGCTTTTGCTGA	59.788	20	GCCAGATCGGAGTAGGTTCTT	59.727	21	169	1302	1470	TTGCACTGACGCTTCTTCTG	60.324	20	GCCAGATCGGAGTAGGTTCTT	59.727	21	220	1251	1470	ATGAAGGATGTGTGGCGATT	60.348	20	GCCAGATCGGAGTAGGTTCTT	59.727	21	244	1227	1470
FSLssr373	Unigene0077823	2343	31	0.2378	Protein Y39A3B.1 [Caenorhabditis elegans] >gi|373220329|emb|CCD73011.1| Protein Y39A3B.1 [Caenorhabditis elegans]	Aminopeptidase YwaD OS=Bacillus subtilis (strain 168) GN=ywaD PE=1 SV=2	--	1	p2	(TA)6	12	1376	1387	AACACTGCAGCTTTTGCTGA	59.788	20	GCCAGATCGGAGTAGGTTCTT	59.727	21	169	1302	1470	TTGCACTGACGCTTCTTCTG	60.324	20	GCCAGATCGGAGTAGGTTCTT	59.727	21	220	1251	1470	ATGAAGGATGTGTGGCGATT	60.348	20	GCCAGATCGGAGTAGGTTCTT	59.727	21	244	1227	1470
FSLssr374	Unigene0077875	6812	2757	7.2757	Protein roadkill [Crassostrea gigas]	Contactin OS=Drosophila melanogaster GN=Cont PE=1 SV=2	--	1	p2	(CT)8	16	5422	5437	TTACTCGAGAGAAGGCCAGC	59.717	20	GCCCCCTTTACGGTCTAACA	61.217	20	280	5290	5569	TCCGTGTGAATGTGTACGCT	60.183	20	TTGTACGTCAATGCTTCGAGA	59.478	21	231	5263	5493	TTACTCGAGAGAAGGCCAGC	59.717	20	CCCCCTTTACGGTCTAACAG	58.576	20	279	5290	5568
FSLssr375	Unigene0077902	4679	3069	11.7912	CaM kinase II delta [Aplysia californica] >gi|224458720|gb|ACN43222.1| CaM kinase II delta [Aplysia californica]	Calcium/calmodulin-dependent protein kinase type II subunit delta OS=Sus scrofa GN=CAMK2D PE=2 SV=1	calcium/calmodulin-dependent protein kinase (CaM kinase) II [EC:2.7.11.17]	1	p5	(TAAGA)4	20	1694	1713	TCGCATTACATGGTTTTGGA	59.93	20	CACATCTCCTTTGCTGGACA	59.831	20	134	1608	1741	CCCTTTTCGCATTACATGGT	59.823	20	CACATCTCCTTTGCTGGACA	59.831	20	140	1602	1741	TCGAAATCGCAATTCAACAA	60.193	20	CACATCTCCTTTGCTGGACA	59.831	20	232	1510	1741
FSLssr376	Unigene0077905	9893	0	0	RNA-binding motif, single-stranded-interacting protein 3 [Crassostrea gigas]	Protein alan shepard OS=Drosophila sechellia GN=shep PE=3 SV=1	--	1	p2	(GA)7	14	9038	9051	TTTCACAATGGAAGGGAAGG	59.903	20	GTGAACACGTTGTCCAGTGC	60.211	20	232	8880	9111	TTTCACAATGGAAGGGAAGG	59.903	20	CTGCAGGATTTGTGAACACG	60.301	20	243	8880	9122	TTTCACAATGGAAGGGAAGG	59.903	20	CGTTGTCCAGTGCTGTTCAC	60.357	20	225	8880	9104
FSLssr377	Unigene0078028	3464	30	0.1557	Splicing factor, arginine/serine-rich 7 [Crassostrea gigas]	Serine/arginine-rich splicing factor 7 OS=Mus musculus GN=Srsf7 PE=1 SV=1	splicing factor, arginine/serine-rich 7	2	p3	(TTG)5	15	2785	2799	GGTACACGACGAAAGCGAAG	60.827	20	AGCAACAGCAGCAGTAGCAG	59.564	20	268	2593	2860	GGTACACGACGAAAGCGAAG	60.827	20	GCAACAGCAGCAGTAGCAGT	59.42	20	267	2593	2859	GTACACGACGAAAGCGAAGC	60.974	20	AGCAACAGCAGCAGTAGCAG	59.564	20	267	2594	2860
FSLssr378	Unigene0078037	4951	1225	4.4479	Toll receptor [Chlamys farreri]	Protein toll OS=Drosophila melanogaster GN=Tl PE=1 SV=1	--	1	c	(AGAC)4(CGAC)4	32	562	593	ACCGCCTTGTATCCTGACTG	60.134	20	AGATCTTCAAGTGGCGGAGA	59.95	20	235	439	673	ACTGACCGCCTTGTATCCTG	60.134	20	AGATCTTCAAGTGGCGGAGA	59.95	20	239	435	673	CCAGACTGACCGCCTTGTAT	60.134	20	AGATCTTCAAGTGGCGGAGA	59.95	20	243	431	673
FSLssr379	Unigene0078043	2546	1	0.0071	Smc-like protein [Philodina roseola]	Spindle pole body component 110 OS=Kluyveromyces lactis (strain ATCC 8585 / CBS 2359 / DSM 70799 / NBRC 1267 / NRRL Y-1140 / WM37) GN=SPC110 PE=3 SV=1	myosin heavy chain	1	p2	(TA)6	12	2197	2208	CAATGTCCGAGTCAGGGAAT	59.927	20	TAAAATGCTCTCCGGACGTT	59.708	20	214	2132	2345	AAAATGGCAATGTCCGAGTC	59.939	20	GGCTTAGACGATCCAGTGCT	59.459	20	191	2125	2315	CAATGTCCGAGTCAGGGAAT	59.927	20	GGCTTAGACGATCCAGTGCT	59.459	20	184	2132	2315
FSLssr380	Unigene0078044	2594	3	0.0208	Smc-like protein [Philodina roseola]	Spindle pole body component 110 OS=Kluyveromyces lactis (strain ATCC 8585 / CBS 2359 / DSM 70799 / NBRC 1267 / NRRL Y-1140 / WM37) GN=SPC110 PE=3 SV=1	myosin heavy chain	1	p2	(TA)6	12	2245	2256	CAATGTCCGAGTCAGGGAAT	59.927	20	TAAAATGCTCTCCGGACGTT	59.708	20	214	2180	2393	AAAATGGCAATGTCCGAGTC	59.939	20	GGCTTAGACGATCCAGTGCT	59.459	20	191	2173	2363	CAATGTCCGAGTCAGGGAAT	59.927	20	GGCTTAGACGATCCAGTGCT	59.459	20	184	2180	2363
FSLssr381	Unigene0078089	2945	4078	24.8929	Long-chain-fatty-acid--CoA ligase 4 [Crassostrea gigas]	Long-chain-fatty-acid--CoA ligase 4 OS=Mus musculus GN=Acsl4 PE=2 SV=2	long-chain acyl-CoA synthetase [EC:6.2.1.3]	2	p2	(CA)6	12	878	889	AGGGTTTGGCACAATCAGAC	59.973	20	GAAGCTGCAGATGGGAGAGT	59.56	20	136	830	965	AGGGTTTGGCACAATCAGAC	59.973	20	GCAAGGTGGAGACAGTGCTT	60.453	20	104	830	933	AGGGTTTGGCACAATCAGAC	59.973	20	TAGTGAAGCTGCAGATGGGA	59.547	20	140	830	969
FSLssr382	Unigene0078089	2945	4078	24.8929	Long-chain-fatty-acid--CoA ligase 4 [Crassostrea gigas]	Long-chain-fatty-acid--CoA ligase 4 OS=Mus musculus GN=Acsl4 PE=2 SV=2	long-chain acyl-CoA synthetase [EC:6.2.1.3]	2	p2	(CA)6	12	878	889	AGGGTTTGGCACAATCAGAC	59.973	20	GAAGCTGCAGATGGGAGAGT	59.56	20	136	830	965	AGGGTTTGGCACAATCAGAC	59.973	20	GCAAGGTGGAGACAGTGCTT	60.453	20	104	830	933	AGGGTTTGGCACAATCAGAC	59.973	20	TAGTGAAGCTGCAGATGGGA	59.547	20	140	830	969
FSLssr383	Unigene0078100	3070	1451	8.4965	Sodium/glucose cotransporter 4 [Crassostrea gigas]	Sodium/glucose cotransporter 4 OS=Mus musculus GN=Slc5a9 PE=2 SV=3	solute carrier family 5 (sodium/myo-inositol cotransporter), member 11	1	p2	(AT)6	12	348	359	ATTGATTCGAGGTCTGTGGC	60.081	20	GTGTGCTGTAAGGGCAGTGA	59.905	20	128	296	423	ATTGATTCGAGGTCTGTGGC	60.081	20	TTGTACCCAACGAACATCCA	59.816	20	279	296	574	ATTGATTCGAGGTCTGTGGC	60.081	20	CATCCACATCGTAACATCGG	59.799	20	265	296	560
FSLssr384	Unigene0078101	2182	1799	14.8214	Glycoprotein 3-alpha-L-fucosyltransferase A [Crassostrea gigas]	Alpha-(1,3)-fucosyltransferase C OS=Drosophila melanogaster GN=FucTC PE=2 SV=4	alpha-1,3-fucosyltransferase [EC:2.4.1.-]	1	p2	(CA)7	14	226	239	AGAGCAATGCGGAGAAAAAC	59.457	20	CGTGCGCTTGTGTCTATGTT	59.935	20	273	54	326	ACACATGTATACCCGCAGGC	60.807	20	CCAGCTCACCCGAAATGTAT	59.955	20	160	200	359	ACACATGTATACCCGCAGGC	60.807	20	CGTGCGCTTGTGTCTATGTT	59.935	20	127	200	326
FSLssr385	Unigene0078110	2172	15134	125.258	U88 [Brugia malayi]	Bromodomain-containing protein DDB_G0280777 OS=Dictyostelium discoideum GN=DDB_G0280777 PE=4 SV=1	--	2	c	(AT)6gcataatctttagaagtaggctagtaaattccagcaatttattttttttaacgtttt(TTTG)5	89	2084	2172
FSLssr386	Unigene0078110	2172	15134	125.258	U88 [Brugia malayi]	Bromodomain-containing protein DDB_G0280777 OS=Dictyostelium discoideum GN=DDB_G0280777 PE=4 SV=1	--	2	c	(AT)6gcataatctttagaagtaggctagtaaattccagcaatttattttttttaacgtttt(TTTG)5	89	2084	2172
FSLssr387	Unigene0078111	2016	1862	16.6036	GI18881 [Drosophila mojavensis] >gi|193910862|gb|EDW09729.1| GI18881 [Drosophila mojavensis]	--	--	1	p2	(GT)8	16	1991	2006
FSLssr388	Unigene0078343	4112	122	0.5334	Lysine-specific demethylase 6A [Crassostrea gigas]	Transmembrane protein 164 OS=Homo sapiens GN=TMEM164 PE=2 SV=1	--	1	p2	(CA)10	20	1693	1712	TGCGTAACAACATGCATTGA	59.716	20	GAAATGTGAGCAGGTGTGGA	59.682	20	212	1657	1868	TGCGTAACAACATGCATTGA	59.716	20	TGCTCAATGTGCTTGGAAAA	60.379	20	138	1657	1794	TGCGTAACAACATGCATTGA	59.716	20	AATGTGAGCAGGTGTGGATG	59.551	20	210	1657	1866
FSLssr389	Unigene0078344	3955	50	0.2273	Lysine-specific demethylase 6A [Crassostrea gigas]	Transmembrane protein 164 OS=Homo sapiens GN=TMEM164 PE=2 SV=1	--	1	p2	(CA)10	20	1693	1712	TGCGTAACAACATGCATTGA	59.716	20	GAAATGTGAGCAGGTGTGGA	59.682	20	212	1657	1868	TGCGTAACAACATGCATTGA	59.716	20	TGCTCAATGTGCTTGGAAAA	60.379	20	138	1657	1794	TGCGTAACAACATGCATTGA	59.716	20	AATGTGAGCAGGTGTGGATG	59.551	20	210	1657	1866
FSLssr390	Unigene0078345	3154	32	0.1824	Myosin-IIIB [Crassostrea gigas]	Hematopoietic SH2 domain-containing protein homolog OS=Danio rerio GN=hsh2d PE=2 SV=1	--	2	p2	(GT)6	12	3045	3056	GCTGGCATACGAGTGGAGAT	60.249	20	GCGCAACATAAATTATTACAAAACA	59.427	25	139	3015	3153	CTTTCATGTCCATGACTGCG	60.263	20	GCGCAACATAAATTATTACAAAACA	59.427	25	191	2963	3153	CATAGCTGGCATACGAGTGG	59.322	20	GCGCAACATAAATTATTACAAAACA	59.427	25	143	3011	3153
FSLssr391	Unigene0078346	3240	93	0.516	Myosin-IIIB [Crassostrea gigas]	Hematopoietic SH2 domain-containing protein homolog OS=Danio rerio GN=hsh2d PE=2 SV=1	--	2	p2	(GT)6	12	3131	3142	GCTGGCATACGAGTGGAGAT	60.249	20	GCGCAACATAAATTATTACAAAACA	59.427	25	139	3101	3239	CTTTCATGTCCATGACTGCG	60.263	20	GCGCAACATAAATTATTACAAAACA	59.427	25	191	3049	3239	CATAGCTGGCATACGAGTGG	59.322	20	GCGCAACATAAATTATTACAAAACA	59.427	25	143	3097	3239
FSLssr392	Unigene0078349	5984	43	0.1292	Phosphatase and actin regulator 1 [Crassostrea gigas]	Phosphatase and actin regulator 4 OS=Mus musculus GN=Phactr4 PE=1 SV=2	--	1	p3	(GAT)5	15	1117	1131	CCAATCCTTAACCAGGCAGA	60.066	20	GGGTGCTCTTGGTCTTCAAA	60.232	20	181	1089	1269	CCAATCCTTAACCAGGCAGA	60.066	20	ATGGTGGGAGGAATAGGAGC	60.293	20	207	1089	1295	CCAATCCTTAACCAGGCAGA	60.066	20	GAATAGGAGCCTGATGGGGT	60.293	20	197	1089	1285
FSLssr393	Unigene0078350	5860	45	0.138	Phosphatase and actin regulator 1 [Crassostrea gigas]	Phosphatase and actin regulator 4 OS=Mus musculus GN=Phactr4 PE=1 SV=2	--	1	p3	(GAT)5	15	993	1007	CCAATCCTTAACCAGGCAGA	60.066	20	GGGTGCTCTTGGTCTTCAAA	60.232	20	181	965	1145	CCAATCCTTAACCAGGCAGA	60.066	20	ATGGTGGGAGGAATAGGAGC	60.293	20	207	965	1171	CCAATCCTTAACCAGGCAGA	60.066	20	GAATAGGAGCCTGATGGGGT	60.293	20	197	965	1161
FSLssr394	Unigene0078359	3458	315	1.6376	frizzled-related protein 2 [Aplysia californica] >gi|46981374|gb|AAT07665.1| frizzled-related protein 2 [Aplysia californica]	Secreted frizzled-related protein 5 OS=Bos taurus GN=SFRP5 PE=2 SV=1	secreted frizzled-related protein 5	1	p2	(CA)6	12	3071	3082	TACAGTGCGATGACAGCCTC	60.016	20	TTGGTCTAAGTCTTGCCGCT	60.015	20	245	3020	3264	TACAGTGCGATGACAGCCTC	60.016	20	GCAGAGGATCAGCTTTGGTC	59.957	20	259	3020	3278	TAAACAGCCCAGCCTTCCTA	59.839	20	TTGGTCTAAGTCTTGCCGCT	60.015	20	268	2997	3264
FSLssr395	Unigene0078364	7160	0	0	Sec7 protein isoform 1 [Aplysia kurodai]	Cytohesin-3 OS=Mus musculus GN=Cyth3 PE=1 SV=1	--	2	p2	(CA)7	14	5108	5121	TTCACACATGAACAAATGCG	59.124	20	GCTGCCAGACCGAACTAAAC	59.882	20	252	5084	5335	TGCAGCTTGTTTTCTGCAAC	60.18	20	GGGGTTGAGATGGGGTGTAT	60.832	20	146	5008	5153	GTGCAGCTTGTTTTCTGCAA	60.18	20	GGGGTTGAGATGGGGTGTAT	60.832	20	147	5007	5153
FSLssr396	Unigene0078367	3539	0	0	ras-related protein Rab-24-like [Crotalus adamanteus]	Ras-related protein Rab-24 OS=Mus musculus GN=Rab24 PE=1 SV=2	Ras-related protein Rab-24	1	p2	(AT)6	12	1971	1982	AACACGCACACAAACACACA	59.669	20	ACGGTTGCCTTTTCATCAAC	59.978	20	224	1793	2016	AACACGCACACAAACACACA	59.669	20	CTTGTGAAAACGGTTGCCTT	60.147	20	233	1793	2025	AACACGCACACAAACACACA	59.669	20	AAACGGTTGCCTTTTCATCA	60.481	20	226	1793	2018
FSLssr397	Unigene0078368	3566	0	0	ras-related protein Rab-24-like [Crotalus adamanteus]	Ras-related protein Rab-24 OS=Mus musculus GN=Rab24 PE=1 SV=2	Ras-related protein Rab-24	1	p2	(AT)6	12	1971	1982	AACACGCACACAAACACACA	59.669	20	ACGGTTGCCTTTTCATCAAC	59.978	20	224	1793	2016	AACACGCACACAAACACACA	59.669	20	CTTGTGAAAACGGTTGCCTT	60.147	20	233	1793	2025	AACACGCACACAAACACACA	59.669	20	AAACGGTTGCCTTTTCATCA	60.481	20	226	1793	2018
FSLssr398	Unigene0078391	3323	3567	19.2968	NEDD8-activating enzyme E1 regulatory subunit, partial [Crassostrea gigas]	NEDD8-activating enzyme E1 regulatory subunit OS=Gallus gallus GN=NAE1 PE=2 SV=1	amyloid beta precursor protein binding protein 1	1	p2	(AT)6	12	412	423	TGGCGTTACAGCTCATTCAG	60.011	20	GGTGGTGGGAGAGGAGTATG	59.38	20	134	360	493	GGAAGTCCCTCAGGTGATGA	60.048	20	GGTGGTGGGAGAGGAGTATG	59.38	20	179	315	493	CAAGTTGGCGTTACAGCTCA	60.05	20	GGTGGTGGGAGAGGAGTATG	59.38	20	139	355	493
FSLssr399	Unigene0078405	3219	0	0	laccase 1 [Tribolium castaneum] >gi|68137818|gb|AAX84206.1| laccase 1 [Tribolium castaneum]	Laccase-25 OS=Oryza sativa subsp. japonica GN=LAC25 PE=2 SV=1	--	1	p3	(GTA)8	24	1	24
FSLssr400	Unigene0078406	3191	0	0	laccase 1 [Tribolium castaneum] >gi|68137818|gb|AAX84206.1| laccase 1 [Tribolium castaneum]	Laccase-25 OS=Oryza sativa subsp. japonica GN=LAC25 PE=2 SV=1	--	1	p3	(GTA)8	24	1	24
FSLssr401	Unigene0078413	2733	0	0	Protein FAM40A [Crassostrea gigas]	Striatin-interacting protein 1 homolog OS=Danio rerio GN=strip1 PE=1 SV=1	--	1	p5	(TTTAT)4	20	1	20
FSLssr402	Unigene0078415	5776	1667	5.1883	Filamin-C, partial [Crassostrea gigas]	Filamin-A OS=Mus musculus GN=Flna PE=1 SV=5	filamin	1	p2	(TA)6	12	999	1010	GCTCAAGTGCTTGATAGGGC	59.985	20	TGGGCAGGAATACTGCATTT	60.469	20	255	825	1079	GCTCAAGTGCTTGATAGGGC	59.985	20	TTTGGGCAGGAATACTGCAT	60.469	20	257	825	1081	GCTCAAGTGCTTGATAGGGC	59.985	20	GGAGCTTTGGGCAGGAATAC	60.959	20	262	825	1086
FSLssr403	Unigene0078416	4059	0	0	salivary gland secretion 1 [Drosophila melanogaster] >gi|55380421|gb|AAF50957.4| salivary gland secretion 1 [Drosophila melanogaster]	--	serine/arginine repetitive matrix protein 2	2	p2	(CA)7	14	3374	3387	TGAGCTCTACTCGCCCCTAA	60.11	20	CGTACGCACGAACACAGATT	59.788	20	190	3339	3528	TTGAGCTCTACTCGCCCCTA	60.11	20	CGTACGCACGAACACAGATT	59.788	20	191	3338	3528	TGAGCTCTACTCGCCCCTAA	60.11	20	TGACTCACTCGCTCACTCGT	59.764	20	219	3339	3557
FSLssr404	Unigene0078417	4097	0	0	salivary gland secretion 1 [Drosophila melanogaster] >gi|55380421|gb|AAF50957.4| salivary gland secretion 1 [Drosophila melanogaster]	--	serine/arginine repetitive matrix protein 2	2	p2	(CA)7	14	3374	3387	TGAGCTCTACTCGCCCCTAA	60.11	20	CGTACGCACGAACACAGATT	59.788	20	228	3339	3566	TTGAGCTCTACTCGCCCCTA	60.11	20	CGTACGCACGAACACAGATT	59.788	20	229	3338	3566	TGAGCTCTACTCGCCCCTAA	60.11	20	TGACTCACTCGCTCACTCGT	59.764	20	257	3339	3595
FSLssr405	Unigene0078969	5116	3906	13.7251	Katanin p80 WD40-containing subunit B1 [Crassostrea gigas]	Katanin p80 WD40 repeat-containing subunit B1 OS=Xenopus tropicalis GN=katnb1 PE=2 SV=1	--	1	p2	(AG)6	12	3009	3020	GATGCCAATGTGCAGTGTTC	60.128	20	TCGCAGCATGATTGAGAAAC	59.955	20	167	2961	3127	GATGCCAATGTGCAGTGTTC	60.128	20	CCTGGCATAGGAGTGGACAT	59.95	20	244	2961	3204	GATGCCAATGTGCAGTGTTC	60.128	20	AAGACCAACCTGACAGCACC	60.159	20	265	2961	3225
FSLssr406	Unigene0078978	6144	4835	14.1468	Atrial natriuretic peptide-converting enzyme [Crassostrea gigas]	Atrial natriuretic peptide-converting enzyme OS=Homo sapiens GN=CORIN PE=1 SV=2	corin [EC:3.4.21.-]	1	p2	(AC)6	12	289	300	ATTCGGACACCTCACTGACC	59.969	20	CCTGATGGTGACCCTTGTCT	59.962	20	269	191	459	ATTCGGACACCTCACTGACC	59.969	20	AGAAATTTTCGCACAAACGG	60.11	20	168	191	358	ATTCGGACACCTCACTGACC	59.969	20	GTAGTGCCCTGCTGCTCTTC	60.164	20	211	191	401
FSLssr407	Unigene0079079	5516	3529	11.5011	Sulfotransferase family cytosolic 1B member 1 [Crassostrea gigas]	Sulfotransferase family cytosolic 1B member 1 OS=Canis familiaris GN=SULT1B1 PE=1 SV=1	[EC:2.8.2.-]	2	p2	(TA)6	12	5105	5116	CCTTTCCATGGATGCATTTT	59.762	20	GGGAGCTGGTAGCTGTGGTA	60.277	20	191	5078	5268	CCTTTCCATGGATGCATTTT	59.762	20	ACATGGACGGACCTTTATGG	59.67	20	120	5078	5197	CCTTTCCATGGATGCATTTT	59.762	20	AATGCAGTCCCATCACGATT	60.348	20	159	5078	5236
FSLssr408	Unigene0079921	5430	37932	125.579	glycerol-3-phosphate dehydrogenase 2 (mitochondrial) [Xenopus laevis] >gi|49116888|gb|AAH73694.1| MGC83596 protein [Xenopus laevis]	Glycerol-3-phosphate dehydrogenase, mitochondrial OS=Bos taurus GN=GPD2 PE=2 SV=1	glycerol-3-phosphate dehydrogenase [EC:1.1.5.3]	1	p2	(TG)8	16	3585	3600	ATCAAAATCCCCCACCTCTC	60.133	20	CACTGCCTCCTCCAAGAAAC	59.844	20	131	3501	3631	ATCAAAATCCCCCACCTCTC	60.133	20	ACTGCCTCCTCCAAGAAACA	59.844	20	130	3501	3630	TCCCCCACCTCTCTCTCTTT	60.186	20	CACTGCCTCCTCCAAGAAAC	59.844	20	124	3508	3631
FSLssr409	Unigene0079934	2438	1532	11.2963	rab15 13 10 1 35 5 and [Schistosoma mansoni]	Ras-related protein RIC1 OS=Oryza sativa subsp. japonica GN=RIC1 PE=2 SV=2	Ras-related protein Rab-1A	2	p2	(TA)6	12	879	890	TGTTGGCTGGTCGATCATTA	60.073	20	TTTGTCGCCGATACTAACCC	59.96	20	258	789	1046	TGTTGGCTGGTCGATCATTA	60.073	20	TTCAACCAACAGGAACGTGA	60.128	20	174	789	962	TGTTGGCTGGTCGATCATTA	60.073	20	GGTGACTCGCACGGAGTTAT	60.142	20	140	789	928
FSLssr410	Unigene0079946	2940	7029	42.9793	Severin [Crassostrea gigas]	Gelsolin-like protein 2 OS=Lumbricus terrestris GN=gelsolin PE=1 SV=1	--	1	p3	(GAT)5	15	949	963	GACTCTGAAAGAAGTGGCCG	59.989	20	TTCTCTTTGCGGAAGGTCAT	59.813	20	194	855	1048	GACTCTGAAAGAAGTGGCCG	59.989	20	TCTCTTTGCGGAAGGTCATT	59.813	20	193	855	1047	GACTCTGAAAGAAGTGGCCG	59.989	20	TCCTCTCTTCTCTTTGCGGA	60.21	20	201	855	1055
FSLssr411	Unigene0079948	2327	0	0	Protein FAM40A [Crassostrea gigas]	Striatin-interacting protein 1 homolog OS=Danio rerio GN=strip1 PE=1 SV=1	--	1	p5	(TTTAT)4	20	1	20
FSLssr412	Unigene0079952	2850	2412	15.2141	AGAP011078-PA [Anopheles gambiae str. PEST] >gi|157019717|gb|EAA05231.4| AGAP011078-PA [Anopheles gambiae str. PEST]	--	--	2	p3	(CTG)7	21	2829	2849
FSLssr413	Unigene0079959	4608	2768	10.7986	Histone-lysine N-methyltransferase, H3 lysine-36 and H4 lysine-20 specific [Crassostrea gigas]	Histone-lysine N-methyltransferase NSD2 OS=Mus musculus GN=Whsc1 PE=1 SV=2	histone-lysine N-methyltransferase NSD1/2 [EC:2.1.1.43]	1	p3	(AAG)5	15	3399	3413	GCGAAAAAGATGCCAGAAAG	59.96	20	CACAATGATGCCAAGGACAC	59.967	20	201	3375	3575	GCGAAAAAGATGCCAGAAAG	59.96	20	ACAATGATGCCAAGGACACA	59.967	20	200	3375	3574	GCGAAAAAGATGCCAGAAAG	59.96	20	CAATGATGCCAAGGACACAG	60.112	20	199	3375	3573
FSLssr414	Unigene0079963	2824	72	0.4583	Protein FAM38B [Crassostrea gigas]	Piezo-type mechanosensitive ion channel component 1 OS=Homo sapiens GN=PIEZO1 PE=1 SV=4	--	1	p2	(CA)11	22	746	767	CCCCATCCTTACAGAGCATT	59.006	20	TTCACATGGTTGTGCCAGTT	60.008	20	111	707	817	CCCCATCCTTACAGAGCATT	59.006	20	TCATTTGTGTGCTGGCTCTC	59.992	20	176	707	882	CCCCATCCTTACAGAGCATT	59.006	20	GGCATTTGTCATTTGTGTGC	59.979	20	184	707	890
FSLssr415	Unigene0079985	2663	0	0	Orexin receptor type 2 [Crassostrea gigas]	Orexin receptor type 2 OS=Rattus norvegicus GN=Hcrtr2 PE=2 SV=1	--	1	p3	(TGA)7	21	1	21
FSLssr416	Unigene0080000	2722	1554	10.263	Glycoprotein-N-acetylgalactosamine 3-beta-galactosyltransferase 1 [Crassostrea gigas]	Glycoprotein-N-acetylgalactosamine 3-beta-galactosyltransferase 1 OS=Homo sapiens GN=C1GALT1 PE=1 SV=1	glycoprotein-N-acetylgalactosamine 3-beta-galactosyltransferase [EC:2.4.1.122]	1	p2	(CA)7	14	1537	1550	CCACTCACCCATTGACACAG	59.997	20	CCAAAACAATCCCACCTTTG	60.198	20	159	1437	1595	CCACTCACCCATTGACACAG	59.997	20	CAAAACAATCCCACCTTTGG	60.198	20	158	1437	1594	TGCAACACCTGTAGCCACTC	59.905	20	CCAAAACAATCCCACCTTTG	60.198	20	178	1418	1595
FSLssr417	Unigene0080006	3127	984	5.6569	novel protein (zgc:55655) [Danio rerio]	CAAX prenyl protease 1 homolog OS=Homo sapiens GN=ZMPSTE24 PE=1 SV=2	STE24 endopeptidase [EC:3.4.24.84]	1	p2	(GA)6	12	2123	2134	TGCGAGTTCTGAAGCAAATG	60.134	20	TCTGTGCACACTGGTGAATG	59.265	20	255	2020	2274	AGCAAATGCAGCCAAAGAAT	59.851	20	TCTGTGCACACTGGTGAATG	59.265	20	243	2032	2274	CAAATGCAGCCAAAGAATGA	59.809	20	TCTGTGCACACTGGTGAATG	59.265	20	241	2034	2274
FSLssr418	Unigene0080010	2405	9	0.0673	antifreeze glycoprotein precursor [Boreogadus saida]	Glycoprotein gp2 OS=Equine herpesvirus 1 (strain V592) GN=71 PE=3 SV=1	--	1	p2	(AT)6	12	2068	2079	TGGCGATGTTCGAAATAACA	60.073	20	GGACACGTGTGCATGTAGGT	59.472	20	225	1921	2145	TGGCGATGTTCGAAATAACA	60.073	20	ACACGTGTGCATGTAGGTCC	59.472	20	223	1921	2143	ATGTGCCTGAAGCTGGAAGT	59.874	20	GGACACGTGTGCATGTAGGT	59.472	20	250	1896	2145
FSLssr419	Unigene0080016	2717	3937	26.0488	glycoprotein 3-alpha-L-fucosyltransferase A [Culex quinquefasciatus] >gi|167875013|gb|EDS38396.1| glycoprotein 3-alpha-L-fucosyltransferase A [Culex quinquefasciatus]	Glycoprotein 3-alpha-L-fucosyltransferase A OS=Drosophila melanogaster GN=FucTA PE=1 SV=2	glycoprotein 3-alpha-L-fucosyltransferase [EC:2.4.1.214]	1	p3	(GGA)5	15	334	348	AAAATAGCGTGGAGGGGAAT	59.799	20	TACACAGCAAAGTTGGCGTC	59.911	20	224	219	442	AAAATAGCGTGGAGGGGAAT	59.799	20	ATAATCAAGTCGACGCGAGG	60.235	20	162	219	380	AGGGGAATTGACAGGACACA	60.363	20	TACACAGCAAAGTTGGCGTC	59.911	20	212	231	442
FSLssr420	Unigene0080020	3115	2670	15.4087	Multiple epidermal growth factor-like domains 10 [Crassostrea gigas]	Multiple epidermal growth factor-like domains protein 10 OS=Mus musculus GN=Megf10 PE=1 SV=1	--	1	p4	(CAGC)4	16	8	23
FSLssr421	Unigene0080029	4254	24	0.1014	Potassium voltage-gated channel protein Shaw [Crassostrea gigas]	Potassium voltage-gated channel protein egl-36 OS=Caenorhabditis elegans GN=egl-36 PE=1 SV=1	potassium voltage-gated channel Shaw-related subfamily C, invertebrate	1	p4	(GTTG)5	20	1669	1688	GATGCTGGTGTAAACAAACTGC	59.682	22	CCTCAACCAACCAACTAGCC	59.592	20	264	1453	1716	GATGCTGGTGTAAACAAACTGC	59.682	22	ACCAACCAACTAGCCAACCA	60.41	20	259	1453	1711	CAAACTGCACTACCAGTCCTGA	60.348	22	CCTCAACCAACCAACTAGCC	59.592	20	250	1467	1716
FSLssr422	Unigene0080036	3366	2716	14.5054	Phosphatidylinositol 3-kinase catalytic subunit type 3 [Crassostrea gigas]	Phosphatidylinositol 3-kinase catalytic subunit type 3 OS=Homo sapiens GN=PIK3C3 PE=1 SV=1	phosphatidylinositol 3-kinase [EC:2.7.1.137]	1	p2	(GA)6	12	115	126	GCTGGACATCAACATCGAGA	59.794	20	GTACAGGGAGAGCCATAGCG	59.859	20	182	71	252	GCTGGACATCAACATCGAGA	59.794	20	CATAGCGCGTCCATCACTAA	59.856	20	169	71	239	TGGCAACAATGGTAGAAGCA	60.257	20	GTACAGGGAGAGCCATAGCG	59.859	20	234	19	252
FSLssr423	Unigene0080046	2218	1317	10.6742	RNA-binding protein 8A [Crassostrea gigas]	Tetratricopeptide repeat protein 24 OS=Homo sapiens GN=TTC24 PE=2 SV=1	--	1	p3	(TGA)7	21	1589	1609	AGCCACGGAGAAAGATGATG	60.218	20	GATTTGCATCTGTCACCGAA	59.654	20	155	1537	1691	GACCAAGAGTGCTGCACAAG	59.622	20	GATTTGCATCTGTCACCGAA	59.654	20	239	1453	1691	GACCAAGAGTGCTGCACAAG	59.622	20	ATGATTTGCATCTGTCACCG	59.527	20	241	1453	1693
FSLssr424	Unigene0080047	3083	11353	66.1988	Histidine-rich glycoprotein precursor [Brugia malayi]	Uncharacterized protein U88 OS=Human herpesvirus 6A (strain Uganda-1102) GN=U88 PE=4 SV=1	--	3	p2	(GA)7	14	1107	1120	TGTGTGCGAGTATGTGGGAT	59.992	20	GCACACACTCACGCAGACTT	60.104	20	180	994	1173	TGTGTGCGAGTATGTGGGAT	59.992	20	AAAACACGGCACACCATACA	59.888	20	219	994	1212	TGTTAGAGTGTGCGTGGGAG	59.897	20	AAAACACGGCACACCATACA	59.888	20	258	955	1212
FSLssr425	Unigene0080047	3083	11353	66.1988	Histidine-rich glycoprotein precursor [Brugia malayi]	Uncharacterized protein U88 OS=Human herpesvirus 6A (strain Uganda-1102) GN=U88 PE=4 SV=1	--	3	p2	(GA)7	14	1107	1120	TGTGTGCGAGTATGTGGGAT	59.992	20	GCACACACTCACGCAGACTT	60.104	20	180	994	1173	TGTGTGCGAGTATGTGGGAT	59.992	20	AAAACACGGCACACCATACA	59.888	20	219	994	1212	TGTTAGAGTGTGCGTGGGAG	59.897	20	AAAACACGGCACACCATACA	59.888	20	258	955	1212
FSLssr426	Unigene0080047	3083	11353	66.1988	Histidine-rich glycoprotein precursor [Brugia malayi]	Uncharacterized protein U88 OS=Human herpesvirus 6A (strain Uganda-1102) GN=U88 PE=4 SV=1	--	3	p2	(GA)7	14	1107	1120	TGTGTGCGAGTATGTGGGAT	59.992	20	GCACACACTCACGCAGACTT	60.104	20	180	994	1173	TGTGTGCGAGTATGTGGGAT	59.992	20	AAAACACGGCACACCATACA	59.888	20	219	994	1212	TGTTAGAGTGTGCGTGGGAG	59.897	20	AAAACACGGCACACCATACA	59.888	20	258	955	1212
FSLssr427	Unigene0080055	3141	1301	7.446	Protein BAT5 [Crassostrea gigas]	Abhydrolase domain-containing protein 16A OS=Mus musculus GN=Abhd16a PE=1 SV=3	--	1	p2	(TA)6	12	2692	2703	GACCACGGAGGCATTTCTTA	60.074	20	ATTCTCGCACGCTAAATTGG	60.23	20	242	2554	2795	GACCACGGAGGCATTTCTTA	60.074	20	CACCTACACATTCTCGCACG	60.324	20	251	2554	2804	TAACAGTGCTTGACCACGGA	60.301	20	ATTCTCGCACGCTAAATTGG	60.23	20	253	2543	2795
FSLssr428	Unigene0080078	3509	1724	8.8322	proteophosphoglycan ppg4 [Leishmania infantum JPCM5] >gi|134073236|emb|CAM71958.1| proteophosphoglycan ppg4 [Leishmania infantum JPCM5]	Serine/arginine repetitive matrix protein 2 OS=Homo sapiens GN=SRRM2 PE=1 SV=2	serine/arginine repetitive matrix protein 2	1	p3	(CAA)5	15	283	297	CATTAACATCGCCTTGGGTT	59.823	20	TAGACCAGTCCGTGGCTCTT	59.867	20	244	110	353	ATTAACATCGCCTTGGGTTG	59.823	20	TAGACCAGTCCGTGGCTCTT	59.867	20	243	111	353	AAGCAAGGGAGGTAACGCTT	60.262	20	TAGACCAGTCCGTGGCTCTT	59.867	20	180	174	353
FSLssr429	Unigene0080080	3291	5277	28.8252	Serine/threonine-protein kinase Nek8 [Crassostrea gigas]	Serine/threonine-protein kinase Nek8 OS=Mus musculus GN=Nek8 PE=1 SV=1	NIMA (never in mitosis gene a)-related kinase [EC:2.7.11.1]	1	p3	(CCA)7	21	3269	3289
FSLssr430	Unigene0080082	2232	2061	16.5996	Gene model 614, (NCBI) [Mus musculus] >gi|187955698|gb|AAI47524.1| Gene model 614, (NCBI) [Mus musculus]	Uncharacterized protein CXorf65 homolog OS=Mus musculus GN=Gm614 PE=2 SV=1	--	1	p3	(TTG)5	15	839	853	ACGGGTGGAGTCAAAAGTTG	60.005	20	ACCTACCAACCAATCCCCTC	60.052	20	216	682	897	ATCCTGGATGATGGAAACCA	60.135	20	GCAACACCGTCATTGACATC	59.975	20	184	790	973	AAACATAGCCACGTCCAACC	59.859	20	GCAACACCGTCATTGACATC	59.975	20	261	713	973
FSLssr431	Unigene0080111	3036	2969	17.5801	fructose-2,6-bisphosphatase TIGAR [Xenopus (Silurana) tropicalis] >gi|223635798|sp|B1WAX6.1|TIGAR_XENTR RecName: Full=Fructose-2,6-bisphosphatase TIGAR; AltName: Full=TP53-induced glycolysis and apoptosis regulator >gi|171846945|gb|AAI61536.1| LOC100145723 protein [Xenopus (Silurana) tropicalis]	Fructose-2,6-bisphosphatase TIGAR OS=Xenopus tropicalis GN=tigar PE=2 SV=1	fructose-2,6-bisphosphatase [EC:3.1.3.46]	1	p2	(AT)6	12	2272	2283	GTTGGAGCAACCTAGGCATT	59.198	20	CATAGGCGCTCTGCACATAA	59.999	20	271	2185	2455	AGTTGGAGCAACCTAGGCATT	60.144	21	CATAGGCGCTCTGCACATAA	59.999	20	272	2184	2455	AGTTGGAGCAACCTAGGCAT	58.817	20	CATAGGCGCTCTGCACATAA	59.999	20	272	2184	2455
FSLssr432	Unigene0080115	2457	1646	12.0431	Zinc transporter 5 [Crassostrea gigas]	Zinc transporter 5 OS=Danio rerio GN=slc30a5 PE=2 SV=1	solute carrier family 30 (zinc transporter), member 5	1	p2	(CA)6	12	114	125	TGTGACAAATGGGTCATGAAA	59.808	21	GTTTCACCCCGTTTAGAGCA	60.11	20	269	25	293	TGTGACAAATGGGTCATGAAA	59.808	21	TGTTTCACCCCGTTTAGAGC	60.11	20	270	25	294	TGTGACAAATGGGTCATGAAA	59.808	21	GCTAAAGTTGTTTCACCCCG	59.609	20	278	25	302

## Sheet: Sheet2
Supplemantal Table S1 100 random markers were used to validate the amplification and polymorphism.										Polymorphism **
Marker	Unigene ID	Forward primer (5'-3')	Reverse primer (5'-3')	Product Size (bp)	Motif and repeat number*	SSR Length	Polymorphism**	Nr-annotation	Swissprot-annotation
FSLssr1	Unigene0001371	GGCTCGAGTACTGACCCAAC	CATTGAGCTCGTCTGGCAT	115	(CA)6	12	N	Phosphoenolpyruvate carboxykinase [GTP] [Crassostrea gigas]	Phosphoenolpyruvate carboxykinase [GTP] OS=Ascaris suum GN=PEPCK PE=2 SV=1
FSLssr2	Unigene0001576	ACCGTGGCAGCTTAGTGATT	CGAGCCCTATTTTCCCTTTC	269	(TG)6	12	P	TPA_inf: anti-proliferation factor BTG1/TOB [Amblyomma variegatum]	Protein BTG1 OS=Bos taurus GN=BTG1 PE=2 SV=2
FSLssr3	Unigene0003180	GGTGCCAAAAGCAACAATTT	TGTGTCTGGTCAGTGAAGCA	198	(TA)6	12	N	hypothetical protein CGI_10016454 [Crassostrea gigas]	--
FSLssr4	Unigene0005168	CAAGTTCCAGGTCCCATCAT	TTGCGTCCATTTGCATCTTA	227	(AG)8	16	P	Probable nuclear transport factor 2 [Caligus rogercresseyi]	Nuclear transport factor 2 OS=Pongo abelii GN=NUTF2 PE=2 SV=1
FSLssr5	Unigene0008676	GCACACCAATGCCCTACATA	TCCAGCCTGCTTTGCTAAAT	247	(TGC)5	15	P	Poly(rC)-binding protein 3 [Crassostrea gigas]	Poly(rC)-binding protein 3 OS=Mus musculus GN=Pcbp3 PE=2 SV=3
FSLssr6	Unigene0010524	AGTCGTTGCTACATGACCCC	CATTCCCCCAAAACTCAGAA	262	(ATG)5	15	N	TPA_inf: ubiquitin protein ligase [Amblyomma variegatum]	Ubiquitin-conjugating enzyme E2 A OS=Mus musculus GN=Ube2a PE=2 SV=1
FSLssr7	Unigene0012207	ATCTGCTGCCGAGACTTGTT	ATTTCTGCACCTTTCATGGC	265	(TG)7	14	P	Transcription factor Sox-14 [Crassostrea gigas]	Transcription factor SOX-5 OS=Homo sapiens GN=SOX5 PE=1 SV=3
FSLssr8	Unigene0012245	CCTGAGGTGCTATTCCACAGA	AAAAGGCCTGCCTTGTAAGC	207	(TC)7	14	N	RGD1564114 protein [Rattus norvegicus]	Uncharacterized protein FLJ46082 homolog OS=Danio rerio GN=si:ch211-215c18.4 PE=4 SV=1
FSLssr9	Unigene0013749	CGTGGAGGCTTAACACCAAT	TATCTTTCTGGTTCGTGGGG	267	(CCT)5	15	N	Transitional endoplasmic reticulum ATPase [Crassostrea gigas]	Transitional endoplasmic reticulum ATPase OS=Rattus norvegicus GN=Vcp PE=1 SV=3
FSLssr10	Unigene0013787	AGAGTTGATGGTGGTGATGCT	GCACAGTCCAGAAGCACATT	208	(TAA)5	15	P	sodium/potassium/calcium exchanger 1 [Mus musculus] >gi|16359262|gb|AAH16094.1| Solute carrier family 24 (sodium/potassium/calcium exchanger), member 1 [Mus musculus]	Transcriptional regulator ATRX homolog OS=Caenorhabditis elegans GN=xnp-1 PE=1 SV=1
FSLssr11	Unigene0014105	TATGTTCACACATGCACCCC	ATGTGCTGATTGCTGCTGTC	200	(CA)6	12	N	Exportin-6 [Crassostrea gigas]	Exportin-6 OS=Mus musculus GN=Xpo6 PE=2 SV=2
FSLssr12	Unigene0015507	ACAGGAATGGGTGGGTAGGT	GCTGCAGAATACACACAGCC	138	(GA)6	12	N	steroid dehydrogenase [Schistosoma mansoni]	--
FSLssr13	Unigene0015508	ACAGGAATGGGTGGGTAGGT	GCTGCAGAATACACACAGCC	138	(GA)6	12	P	steroid dehydrogenase [Schistosoma mansoni]	--
FSLssr14	Unigene0019149	GCCGCTGTAATCAGCTTTGT	CGACGAGGAAGGAGAGAGTG	251	(CT)6	12	N	Sperm motility kinase X [Crassostrea gigas]	Probable serine/threonine-protein kinase MARK-B OS=Dictyostelium discoideum GN=mrkB PE=3 SV=1
FSLssr15	Unigene0020505	TACCTGGTGCTTGCAGTACG	GACAGGTGAGCTGAAGCGTT	187	(TGA)5	15	P	NUAK family SNF1-like kinase 1 [Crassostrea gigas]	NUAK family SNF1-like kinase 1 OS=Mus musculus GN=Nuak1 PE=2 SV=1
FSLssr16	Unigene0020901	CCCAAGTACGAAATGGTGGT	TCGTACTGCGCTTTGTTGTT	280	(AT)6	12	P	Testis-specific serine/threonine-protein kinase 4 [Crassostrea gigas]	Testis-specific serine/threonine-protein kinase 4 OS=Mus musculus GN=Tssk4 PE=2 SV=1
FSLssr17	Unigene0020903	CCCAAGTACGAAATGGTGGT	TCGTACTGCGCTTTGTTGTT	280	(AT)6	12	P	Testis-specific serine/threonine-protein kinase 4 [Crassostrea gigas]	Testis-specific serine/threonine-protein kinase 4 OS=Mus musculus GN=Tssk4 PE=2 SV=1
FSLssr18	Unigene0020927	GGCCACTGTTCACCTCTCTC	GAGTACGCCATCGTGGAAAT	258	(AC)6	12	P	Basigin [Crassostrea gigas]	Neuroplastin OS=Mus musculus GN=Nptn PE=1 SV=3
FSLssr19	Unigene0021359	TGAATGGCTGGGCATATAGA	TTTGGGGACTGGTTTGTAGC	144	(AT)6	12	N	TEX261 protein [Crotalus adamanteus]	Protein TEX261 OS=Rattus norvegicus GN=Tex261 PE=2 SV=1
FSLssr20	Unigene0021583	CCATGGTCTGCTGGAAGTTT	TTGCAAAGTGCAACTCAAGG	244	(GCT)5	15	N	RING finger protein 31 [Crassostrea gigas]	E3 ubiquitin-protein ligase RNF31 OS=Mus musculus GN=Rnf31 PE=1 SV=2
FSLssr21	Unigene0021850	TGATGTCAGTTCCTTCGTGC	AATACCGTTACACCCCGTCA	198	(AT)6	12	N	RNA binding domain-containing protein 28 [Capsaspora owczarzaki ATCC 30864]	--
FSLssr22	Unigene0022033	CAATTCACCTCCGTCCATTT	GGGCAGAAATCTGCTATATCCA	226	(TG)8	16	N	Jouberin [Crassostrea gigas]	Jouberin OS=Homo sapiens GN=AHI1 PE=1 SV=1
FSLssr23	Unigene0022150	CAAATCCACTTGCCTGGTTT	CATACCTGTGCACCATCAGC	256	(AT)6	12	N	proteophosphoglycan 5 [Leishmania major strain Friedlin] >gi|323363677|emb|CBZ12682.1| proteophosphoglycan 5 [Leishmania major strain Friedlin]	Mucin-5AC (Fragments) OS=Homo sapiens GN=MUC5AC PE=1 SV=3
FSLssr24	Unigene0023290	TAGGATGTGATGGCTGGTGA	TGCCAGCTGTGTCAAATCTC	233	(AGG)6	18	N	Caskin-1 [Crassostrea gigas]	Caskin-2 OS=Homo sapiens GN=CASKIN2 PE=1 SV=2
FSLssr25	Unigene0023298	GAGATCACTTGTGGGGAAGG	GAGGTAACTCCAGCACTGCC	238	(AT)6	12	N	Fatty acyl-CoA reductase 1 [Crassostrea gigas]	Fatty acyl-CoA reductase 1 OS=Xenopus laevis GN=far1 PE=2 SV=1
FSLssr26	Unigene0023300	ACAAAGCAGCCAACGAAAAG	GGTGGAACTGTTGGCATTTT	256	(CA)6	12	N	Eukaryotic translation initiation factor 3 subunit B [Crassostrea gigas]	Eukaryotic translation initiation factor 3 subunit B OS=Homo sapiens GN=EIF3B PE=1 SV=3
FSLssr27	Unigene0023658	CAAGAGTGGGGAGTGGTGTT	TCACACAAGCAATGCACTCA	270	(CT)6	12	N	Mid1-interacting protein 1 [Crassostrea gigas]	Mid1-interacting protein 1-like OS=Danio rerio GN=mid1ip1l PE=2 SV=1
FSLssr28	Unigene0023788	CAGGGGTGGCTATGAAAACA	TCCAGCCAGACTGCTATGTG	223	(TGG)5	15	N	splicing factor, arginine/serine-rich 2, interacting protein, isoform CRA_a [Mus musculus]	Protein SCAF11 OS=Homo sapiens GN=SCAF11 PE=1 SV=2
FSLssr29	Unigene0024300	AAGCATTCGTAAACATGCTGG	TGTTTTGCCCCTAACAGACC	214	(AG)6	12	P	Mitochondrial inner membrane protein [Crassostrea gigas]	Mitochondrial inner membrane protein OS=Mus musculus GN=Immt PE=1 SV=1
FSLssr30	Unigene0024300	AAGCATTCGTAAACATGCTGG	TGTTTTGCCCCTAACAGACC	214	(AG)6	12	N	Mitochondrial inner membrane protein [Crassostrea gigas]	Mitochondrial inner membrane protein OS=Mus musculus GN=Immt PE=1 SV=1
FSLssr31	Unigene0024861	TTAGTCCTCCAGGGCTGATG	AAGGAGAAGGGCAAGAGAGG	144	(GA)6	12	N	Ras [Nassarius reticulatus]	GTPase KRas OS=Cyprinus carpio GN=kras PE=2 SV=1
FSLssr32	Unigene0024861	TTAGTCCTCCAGGGCTGATG	AAGGAGAAGGGCAAGAGAGG	144	(GA)6	12	N	Ras [Nassarius reticulatus]	GTPase KRas OS=Cyprinus carpio GN=kras PE=2 SV=1
FSLssr33	Unigene0024968	GTGCCTAATCCTAGCAGCCA	ATCTACCCACCCACCAACAC	277	(AT)6	12	N	PREDICTED: t-complex 11-like [Saccoglossus kowalevskii]	T-complex protein 11-like protein 1 OS=Homo sapiens GN=TCP11L1 PE=1 SV=1
FSLssr34	Unigene0025651	TTGCATTTTTATGGCACAGC	TTTGTCAGCCATCATTGGAA	276	(AG)6	12	N	Ankyrin repeat domain-containing protein 53 [Crassostrea gigas]	Alpha-latroinsectotoxin-Lt1a (Fragment) OS=Latrodectus tredecimguttatus PE=1 SV=1
FSLssr35	Unigene0025875	AATGTGAGCTTTACAAATCCCTT	GCTCATGAAGCCTAACTGCC	271	(AT)6	12	P	Alanine aminotransferase 2 [Crassostrea gigas]	Alanine aminotransferase 2-like OS=Danio rerio GN=gpt2l PE=2 SV=2
FSLssr36	Unigene0026033	ACTTGCACATGGGAGAGAGG	TCAACACAGATGTCTTTTATTTCCA	156	(TG)6	12	N	Cytochrome c-type heme lyase [Crassostrea gigas]	Cytochrome c-type heme lyase OS=Gallus gallus GN=HCCS PE=2 SV=1
FSLssr37	Unigene0026081	ATGCATCAGTGACATCCAGC	GTCTCAAACCCACCTTTGGA	188	(AT)6	12	P	Neuroserpin [Pteropus alecto]	Flocculation protein FLO11 OS=Saccharomyces cerevisiae (strain ATCC 204508 / S288c) GN=MUC1 PE=1 SV=2
FSLssr38	Unigene0026133	GAAGAGAACATCACGGGCAT	TAAACTTGCATTCTGCACGC	134	(AC)6	12	N	PREDICTED: 2',5'-phosphodiesterase 12-like [Gallus gallus]	2',5'-phosphodiesterase 12 OS=Rattus norvegicus GN=Pde12 PE=2 SV=1
FSLssr39	Unigene0026147	ACACTGCATCACAGCCAAAA	CAGCAACAAAACTCACCATCA	280	(AT)7	14	N	PREDICTED: ankyrin-3-like [Strongylocentrotus purpuratus]	Ankyrin repeat and KH domain-containing protein 1 OS=Homo sapiens GN=ANKHD1 PE=1 SV=1
FSLssr40	Unigene0026249	CAGCACAAGTAGACATGCCC	TGTCATGCAACAACTGCTCA	275	(CA)6	12	N	Serine/threonine-protein phosphatase 2A 65 kDa regulatory subunit A alpha isoform [Crassostrea gigas]	Serine/threonine-protein phosphatase 2A 65 kDa regulatory subunit A alpha isoform OS=Sus scrofa GN=PPP2R1A PE=2 SV=2
FSLssr41	Unigene0026522	CTGTCCCAGTCCCACACTTT	CCCTTGGATCTCTGGCAATA	237	(TGC)5	15	P	calcium/calmodulin-dependent protein kinase I [Pinctada fucata]	Calcium/calmodulin-dependent protein kinase type 1D OS=Homo sapiens GN=CAMK1D PE=1 SV=1
FSLssr42	Unigene0026566	TTTGGTCCCTGCCTGAATAG	GTGGGGTCTTCTCTTCCTCC	159	(GGT)5	15	P	Wiskott-Aldrich syndrome protein [Crassostrea gigas]	Neural Wiskott-Aldrich syndrome protein OS=Homo sapiens GN=WASL PE=1 SV=2
FSLssr43	Unigene0026753	CATCAGGGGTCTGGTCATCT	TTTTTCTTGTGGCCCTTCTG	163	(CT)6	12	N	Protein neuralized [Crassostrea gigas]	Protein neuralized OS=Drosophila melanogaster GN=neur PE=1 SV=2
FSLssr44	Unigene0027873	GTACCGCTGCAAGTCTGTGA	GACTATGCGTCGGTGGAGTC	129	(CTG)5	15	N	Tyrosine-protein phosphatase Lar [Crassostrea gigas]	Hornerin OS=Homo sapiens GN=HRNR PE=1 SV=2
FSLssr45	Unigene0027998	CATTACCTGTTGTGTTTGTTCCA	ACAGGTACGTAATGCGGAGG	163	(AT)6	12	N	Isocitrate dehydrogenase [NAD] subunit beta, mitochondrial [Crassostrea gigas]	Isocitrate dehydrogenase [NAD] subunit beta, mitochondrial OS=Macaca fascicularis GN=IDH3B PE=2 SV=2
FSLssr46	Unigene0028073	CGCCCATTTAGCAAGAAGAC	TCCATGATGAGACTGGGACA	235	(TC)6	12	N	A disintegrin and metalloproteinase with thrombospondin motifs 16 [Crassostrea gigas]	A disintegrin and metalloproteinase with thrombospondin motifs 12 OS=Mus musculus GN=Adamts12 PE=1 SV=2
FSLssr47	Unigene0028077	GCTCCGACACTGAGTTAGCC	GTTGTTTTTCACCCACCACC	146	(TGG)5	15	N	hypothetical protein CGI_10028829 [Crassostrea gigas]	--
FSLssr48	Unigene0028893	TTTCACAATGGAAGGGAAGG	GTGAACACGTTGTCCAGTGC	232	(GA)7	14	P	RNA-binding motif, single-stranded-interacting protein 3 [Crassostrea gigas]	RNA-binding motif, single-stranded-interacting protein 3 OS=Homo sapiens GN=RBMS3 PE=1 SV=1
FSLssr49	Unigene0029162	ATCCGGTGCATTTAAACCTG	GTGACAGCCTAGCAACACGA	236	(CCA)5	15	N	SH3 domain-containing RING finger protein 3 [Crassostrea gigas]	SH3 domain-containing RING finger protein 3 OS=Mus musculus GN=Sh3rf3 PE=2 SV=2
FSLssr50	Unigene0029557	ACCAACAGTATCAGGACGCC	TGGGAAGCTTGTCAGTGACTT	270	(GAA)5	15	N	beta-tubulin [Suberites domuncula]	Tubulin beta chain OS=Paracentrotus lividus PE=2 SV=1
FSLssr51	Unigene0030200	TGGGTGAAAAGGAAAGATCG	GCATGCAAAGTGAGAACCAA	265	(CA)7	14	N	GM14032 [Drosophila sechellia] >gi|194128335|gb|EDW50378.1| GM14032 [Drosophila sechellia]	Polyubiquitin 8 OS=Arabidopsis thaliana GN=UBQ8 PE=3 SV=1
FSLssr52	Unigene0030201	TGGGTGAAAAGGAAAGATCG	GCATGCAAAGTGAGAACCAA	265	(CA)7	14	P	GM14032 [Drosophila sechellia] >gi|194128335|gb|EDW50378.1| GM14032 [Drosophila sechellia]	Polyubiquitin 8 OS=Arabidopsis thaliana GN=UBQ8 PE=3 SV=1
FSLssr53	Unigene0030253	CAAGCTGTCAAAGGGCTAAGA	TTGCTGGTCGTGTAAAGTGC	118	(TAA)5	15	N	Dynein light chain 1, axonemal, partial [Crassostrea gigas]	Dynein light chain 1, axonemal OS=Ciona intestinalis GN=DNAL1 PE=2 SV=1
FSLssr54	Unigene0030333	CAGTCATGCCCCTTAGGAAA	GCTAAAATCCCACAAGCAGG	237	(TG)8	16	N	Drosophila melanogaster CG8797 gene product-related [Plasmodium yoelii yoelii]	Cell wall protein DAN4 OS=Saccharomyces cerevisiae (strain ATCC 204508 / S288c) GN=DAN4 PE=2 SV=1
FSLssr55	Unigene0030339	TTGGCGTTTTCAAATTAATCG	TCAAAAGGTCATCACCGTCA	188	(AT)6	12	N	Annexin A7 [Crassostrea gigas]	Annexin A7 OS=Bos taurus GN=ANXA7 PE=1 SV=2
FSLssr56	Unigene0030576	TTTCCATGGGTGGCTAGAAG	ATGCTGTGCTCTCGATGATG	215	(CCA)5	15	N	Nuclear receptor subfamily 5 group A member 2 [Crassostrea gigas]	Nuclear hormone receptor FTZ-F1 OS=Drosophila melanogaster GN=ftz-f1 PE=1 SV=2
FSLssr57	Unigene0030623	ACAGCCCGTTAGCAGAAAGA	GCCAGTAGCAAATAGCCCAG	175	(AC)7	14	P	bactericidal permeability increasing protein [Crassostrea gigas]	Bactericidal permeability-increasing protein OS=Homo sapiens GN=BPI PE=1 SV=4
FSLssr58	Unigene0030810	TTAATGTGCAGGTTTGGTGC	TAAAAATGTGAGGTGGGGGA	258	(AT)6	12	N	F-box only protein 11 [Crassostrea gigas]	F-box only protein 11 OS=Homo sapiens GN=FBXO11 PE=1 SV=3
FSLssr59	Unigene0030856	GAACTCCTCCGCTCTGTACG	CTCGTCGATTCTCGGATGTT	220	(CGG)5	15	N	Rhodopsin, GQ-coupled [Crassostrea gigas]	G protein-coupled receptor 161 OS=Bos taurus GN=GPR161 PE=2 SV=1
FSLssr60	Unigene0032836	CAGTCATCTTTGCACTTACGC	TGGTTATGACCGTATGCAGAA	234	(TG)6	12	N	Serine/threonine-protein kinase mTOR [Crassostrea gigas]	Serine/threonine-protein kinase mTOR OS=Rattus norvegicus GN=Mtor PE=1 SV=1
FSLssr61	Unigene0032851	GGAGATTCAGACGGGTTCAA	CGATGGGAGAGGTATGTGCT	262	(CAG)5	15	N	SH3 domain-binding protein 2 [Myotis davidii]	SH3 domain-binding protein 2 OS=Mus musculus GN=Sh3bp2 PE=1 SV=1
FSLssr62	Unigene0032865	TTCTTCACGGGCAGAAAAAC	TTCAAATACACGTTTCCCCC	275	(AT)6	12	N	C-myc promoter-binding protein [Crassostrea gigas]	C-myc promoter-binding protein OS=Homo sapiens GN=DENND4A PE=1 SV=2
FSLssr63	Unigene0032975	TTCAGCTCGAGGGCAGTAAT	TCTCCATGACCACCTTCCTC	230	(AG)8	16	N	Lachesin, partial [Crassostrea gigas]	Limbic system-associated membrane protein OS=Gallus gallus PE=2 SV=1
FSLssr64	Unigene0033101	TCCAAACAATCAACTGACTGAGA	TTTTTCATTCCAGTGTGGCA	223	(AT)6	12	P	UDP-glucuronic acid decarboxylase 1 [Crassostrea gigas]	UDP-glucuronic acid decarboxylase 1 OS=Arabidopsis thaliana GN=UXS1 PE=2 SV=1
FSLssr65	Unigene0033146	TTGTTTCCATGAGATGAGTGTG	TCCCCTCTTTCTTCAGGGTT	274	(GA)6	12	N	Bnip2 protein [Danio rerio]	BCL2/adenovirus E1B 19 kDa protein-interacting protein 2 OS=Homo sapiens GN=BNIP2 PE=1 SV=1
FSLssr66	Unigene0035085	GCCCTATGAAGATTAGGGCA	ACCTGCAAATGTGCTGAAAA	233	(CA)7	14	N	Sulfide:quinone oxidoreductase, mitochondrial [Crassostrea gigas]	Sulfide:quinone oxidoreductase, mitochondrial OS=Mus musculus GN=Sqrdl PE=2 SV=3
FSLssr67	Unigene0035210	CGTCATGACAGAGCTGGGTA	GATTGGTTTCGGTTTGGATG	230	(CA)6	12	N	hypothetical protein CGI_10023074 [Crassostrea gigas]	--
FSLssr68	Unigene0035340	GGCTCAACCATCTTGTCCAT	CTGTCTTGAGGGCAGAGGTC	279	(AT)6	12	N	WD repeat-containing protein C10orf79 [Crassostrea gigas]	WD repeat-containing protein 96 OS=Homo sapiens GN=WDR96 PE=2 SV=3
FSLssr69	Unigene0035766	GGCGTTTACTCTTGAGTGCC	CCACCTCTTCTGCATGGAAT	226	(CTC)5	15	N	Protein kintoun [Crassostrea gigas]	Protein kintoun OS=Xenopus laevis GN=dnaaf2 PE=2 SV=1
FSLssr70	Unigene0035845	CTGTTCCAAAAGGCCACAAT	ACATCAGCAGTTGTCCCCTC	259	(GAT)6	18	P	PAS domain-containing serine/threonine-protein kinase [Crassostrea gigas]	PAS domain-containing serine/threonine-protein kinase OS=Mus musculus GN=Pask PE=2 SV=3
FSLssr71	Unigene0035849	GCCAGTGAAAGGGTGAGAGA	TGATGAATCAACAGAAGGACTGA	255	(GT)7	14	N	Myotubularin-related protein 8 [Crassostrea gigas]	--
FSLssr72	Unigene0035863	GCATGGATGCATACAAAACC	GGAAGAGATGGCATCACACA	208	(TG)7	14	N	AAEL012672-PA [Aedes aegypti]	Ubiquitin-conjugating enzyme E2 W OS=Rattus norvegicus GN=Ube2w PE=2 SV=1
FSLssr73	Unigene0035883	TACAGTGCGATGACAGCCTC	TTGGTCTAAGTCTTGCCGCT	245	(CA)6	12	P	Secreted frizzled-related protein 5 [Crassostrea gigas]	Secreted frizzled-related protein 1 OS=Mus musculus GN=Sfrp1 PE=1 SV=3
FSLssr74	Unigene0035906	TCGGTGTTACTAACCGAGGG	TTGGTGTAACCTGACCACGA	260	(TTG)6	18	P	Hemagglutinin/amebocyte aggregation factor [Crassostrea gigas]	Dermatopontin OS=Biomphalaria glabrata PE=1 SV=1
FSLssr75	Unigene0035917	CATGAAAAAGCAGCAGCGTA	TCCATAATTTTCCTTCCCCA	205	(TG)7	14	P	cleft lip and palate transmembrane protein 1 homolog [Danio rerio]	Cleft lip and palate transmembrane protein 1 homolog OS=Danio rerio GN=clptm1 PE=2 SV=1
FSLssr76	Unigene0035921	TGGTGTCACTTTGTGGATGG	TTCTTTGACTTCGATGGCTG	277	(ACA)5	15	N	Arginyl-tRNA synthetase, cytoplasmic [Salmo salar] >gi|209155884|gb|ACI34174.1| Arginyl-tRNA synthetase, cytoplasmic [Salmo salar]	Arginine--tRNA ligase, cytoplasmic OS=Xenopus tropicalis GN=rars PE=2 SV=1
FSLssr77	Unigene0035981	AGGATCATTTGATGTTGGGG	ATGTACGAAGGCTGGTCCAC	157	(TCC)6	18	N	Histone acetyltransferase MYST4 [Crassostrea gigas]	Histone acetyltransferase KAT6A OS=Rattus norvegicus GN=Kat6a PE=2 SV=2
FSLssr78	Unigene0035982	ATAGACAACCCGCACGTACC	CTGACGGCGTACCATAACCT	279	(TCC)5	15	N	dispatched A [Mus musculus]	Protein dispatched homolog 1 OS=Mus musculus GN=Disp1 PE=1 SV=2
FSLssr79	Unigene0036120	TGAAGGCGTATGATGTTGGA	TCAGCATTGCATAACCCGTA	254	(TG)7	14	N	AGAP012146-PA [Anopheles gambiae str. PEST] >gi|157013176|gb|EAA00195.4| AGAP012146-PA [Anopheles gambiae str. PEST]	Phosphatidylserine synthase 1 OS=Mus musculus GN=Ptdss1 PE=2 SV=1
FSLssr80	Unigene0036131	GCAGGAAAGCTACCGCTATG	GGTGTAGTCTTTGGTGGCGT	243	(AAG)6	18	N	Na+/K+ ATPase alpha subunit [Doryteuthis opalescens]	Sodium/potassium-transporting ATPase subunit alpha OS=Taenia solium PE=2 SV=1
FSLssr81	Unigene0036500	ACTTTTGTGAGCTTCCCCTG	TCTTCTGCATGGGTGACAAG	175	(TG)6	12	N	serine/threonine protein kinase Akt [Haemaphysalis longicornis]	RAC serine/threonine-protein kinase OS=Drosophila melanogaster GN=Akt1 PE=1 SV=3
FSLssr82	Unigene0036511	GTTACACACTCCAGTGGGGC	AGGCCAGTCCTTTGATCCTT	241	(ACC)5	15	N	CKLF-like MARVEL transmembrane domain-containing protein 4 [Crassostrea gigas]	Plasmolipin OS=Rattus norvegicus GN=Pllp PE=1 SV=2
FSLssr83	Unigene0038769	TTCGCAAAGCCACTAACACA	TAGGCTGGATTTCAGCAGGT	213	(CA)7	14	P	Ras-related GTP-binding protein D [Harpegnathos saltator]	Ras-related GTP-binding protein C OS=Homo sapiens GN=RRAGC PE=1 SV=1
FSLssr84	Unigene0039018	ACATGCGTCTTCAGCAACAG	TGAGTAGCCACCATCAGCAC	203	(GTG)5	15	N	WD repeat-containing protein 33 [Crassostrea gigas]	pre-mRNA 3' end processing protein WDR33 OS=Homo sapiens GN=WDR33 PE=1 SV=2
FSLssr85	Unigene0039018	ACATGCGTCTTCAGCAACAG	TGAGTAGCCACCATCAGCAC	203	(GTG)5	15	N	WD repeat-containing protein 33 [Crassostrea gigas]	pre-mRNA 3' end processing protein WDR33 OS=Homo sapiens GN=WDR33 PE=1 SV=2
FSLssr86	Unigene0039440	TGTGAATGAGCTCAGACTGGA	GCTGCAGTGCAAGTAGGTGA	256	(TC)7	14	N	unc-50 homolog [Macaca mulatta] >gi|380811540|gb|AFE77645.1| protein unc-50 homolog [Macaca mulatta] >gi|384946320|gb|AFI36765.1| protein unc-50 homolog [Macaca mulatta] >gi|384946322|gb|AFI36766.1| protein unc-50 homolog [Macaca mulatta]	Protein unc-50 homolog OS=Rattus norvegicus GN=Unc50 PE=1 SV=1
FSLssr87	Unigene0039565	TCCAAGTGCATTATCACGGA	TATTGGAACTGCTGCTGGTG	252	(AAAAT)4	20	P	Cytosolic non-specific dipeptidase [Crassostrea gigas]	Cytosolic non-specific dipeptidase OS=Homo sapiens GN=CNDP2 PE=1 SV=2
FSLssr88	Unigene0040268	CATGCTCATTCTCTCAGGCA	CAGGGCATATGCAGGAAGAT	208	(TG)6	12	N	Monocarboxylate transporter 12 [Crassostrea gigas]	Monocarboxylate transporter 12 OS=Homo sapiens GN=SLC16A12 PE=2 SV=2
FSLssr89	Unigene0040733	AACATCACACATTTCAAGCCA	CACATTCCATCTGGTTGTCC	237	(TC)6	12	N	Ventricular zone-expressed PH domain-containing-like protein 1 [Crassostrea gigas]	Ventricular zone-expressed PH domain-containing protein homolog 1 OS=Rattus norvegicus GN=Veph1 PE=2 SV=1
FSLssr90	Unigene0040787	TGCAGCTCAAAAGCCATAAA	TTCATAGAGGCCCTGTCACC	257	(AC)6	12	N	Serine palmitoyltransferase 2 [Crassostrea gigas]	Serine palmitoyltransferase 2 OS=Mus musculus GN=Sptlc2 PE=2 SV=2
FSLssr91	Unigene0041005	AACGCTGCCTTTGAATTGTT	TCGCTATCGTTGGTGTGTTC	245	(GA)6	12	N	Zinc finger CCHC domain-containing protein 24, partial [Heterocephalus glaber]	Zinc finger CCHC domain-containing protein 24 OS=Mus musculus GN=Zcchc24 PE=2 SV=1
FSLssr92	Unigene0041128	CCTTTCTTGACGGAGTTTCG	AAGATCGAAGACAGCGCATT	257	(GTC)7	21	N	super cysteine rich protein [Homo sapiens]	--
FSLssr93	Unigene0041130	CCTTTCTTGACGGAGTTTCG	AAGATCGAAGACAGCGCATT	257	(GTC)7	21	N	serine/arginine repetitive matrix 2, isoform CRA_f [Homo sapiens]	Protein starmaker OS=Danio rerio GN=stm PE=2 SV=1
FSLssr94	Unigene0041130	CCTTTCTTGACGGAGTTTCG	AAGATCGAAGACAGCGCATT	257	(GTC)7	21	P	serine/arginine repetitive matrix 2, isoform CRA_f [Homo sapiens]	Protein starmaker OS=Danio rerio GN=stm PE=2 SV=1
FSLssr95	Unigene0041210	CGCAGAATTTTTATTTCCCG	TCCCACCAATAATCTCTGGC	102	(GGCA)4	16	N	LIM domain and actin-binding protein 1 [Crassostrea gigas]	Serine/arginine repetitive matrix protein 2 OS=Homo sapiens GN=SRRM2 PE=1 SV=2
FSLssr96	Unigene0041435	ATCCACTGCCAGACCGATAC	AGTCGACCATACCCAGATCG	178	(ACC)6	18	N	Heterogeneous nuclear ribonucleoprotein U-like protein 1 [Crassostrea gigas]	Heterogeneous nuclear ribonucleoprotein U-like protein 1 OS=Homo sapiens GN=HNRNPUL1 PE=1 SV=2
FSLssr97	Unigene0041437	ATCCACTGCCAGACCGATAC	AGTCGACCATACCCAGATCG	178	(ACC)6	18	N	Heterogeneous nuclear ribonucleoprotein U-like protein 1 [Crassostrea gigas]	Heterogeneous nuclear ribonucleoprotein U-like protein 1 OS=Homo sapiens GN=HNRNPUL1 PE=1 SV=2
FSLssr98	Unigene0041618	ATTGCATTGCCATTCAAACA	CATTCCATCGGTGTCTCCTT	199	(TA)6	12	N	Bifunctional protein NCOAT [Crassostrea gigas]	Bifunctional protein NCOAT OS=Rattus norvegicus GN=Mgea5 PE=1 SV=1
FSLssr99	Unigene0041632	ACCATGTATGCCACAGGAGC	GATCCAGAAAATCCTGCCAA	167	(TGA)6	18	N	Zinc transporter ZIP6 [Crassostrea gigas]	Zinc transporter ZIP14 OS=Mus musculus GN=Slc39a14 PE=1 SV=1
FSLssr100	Unigene0041788	CTATGACGTCAGGCTGGTCA	GCGAATCGTTCACAAAGTCA	272	(CTG)5	15	N	Fibroblast growth factor receptor 2 [Crassostrea gigas]	Fibroblast growth factor receptor 2 OS=Dugesia japonica GN=FGFR2 PE=2 SV=1
*: The nucleotide sequences between two motifs indicate that the two motifs were separated by the nucleotides.
**: P, and N separately represent polymorphism, and non-polymorphism.
